# Supplementary material for: Structural basis of phosphatidylinositol 3-kinase C2α function
Source: Nat Struct Mol Biol. 2022 Mar 7;29(3):218–28. doi: 10.1038/s41594-022-00730-w (PMC8930771; doi:10.1038/s41594-022-00730-w)
Supplement: Supplementary file 4 — Crosslinking results. [file 41594_2022_730_MOESM4_ESM.xlsx]

## Sheet: sample_1_all_crosslinks_cln
index	file_name	scan	charge	precursor_mass	spectra_num	peptide_a	xl_a	pep_pos_a	protein_a	mass_a	n_score_a	n_score_a_MS2_MS3	peptide_b	xl_b	pep_pos_b	protein_b	mass_b	n_score_b	n_score_b_MS2_MS3	protein_a_b	gene_a	gene_b	protein_a_cln	protein_b_cln	AbsPos1	AbsPos2	shared_seq	Protein1	Protein2	pro_site_a	pro_site_b	peptide_a_resort	peptide_b_resort	pro_site_ab	LinkPos1	LinkPos2
4378-1-1-1-1-1	L1_20190823_HS_1030_VH_4b.mgf	21496	4	3504.73	4	YLYQIEKPYK	7	160	>Mouse PI3KC2a 377-1686	1343.71	2.39494e-08	1.63457e-19	KICSALDGVETPSVTEAVK	1	210	>Mouse PI3KC2a 377-1686	2003.02	2.73283e-27	2.73283e-27	>Mouse PI3KC2a 377-1686-166->Mouse PI3KC2a 377-1686-210	NA	NA	>Mouse PI3KC2a 377-1686	>Mouse PI3KC2a 377-1686	166	210	0	Mouse	Mouse	NA_166	NA_210	YLYQIEKPYK	KICSALDGVETPSVTEAVK	NA_166-NA_210	166	210
4762-1-2-1-1-1	L1_20190823_HS_1030_VH_4b.mgf	22896	6	4360.23	8	YLYQIEKPYKEVMoTR	10	160	>Mouse PI3KC2a 377-1686	1976.01	1.31959e-06	1.40003e-23	LLYLWTSSHTNSIPGAIPKK	19	434	>Mouse PI3KC2a 377-1686	2225.22	1.29472e-11	1.29472e-11	>Mouse PI3KC2a 377-1686-169->Mouse PI3KC2a 377-1686-452	NA	NA	>Mouse PI3KC2a 377-1686	>Mouse PI3KC2a 377-1686	169	452	0	Mouse	Mouse	NA_169	NA_452	YLYQIEKPYKEVMoTR	LLYLWTSSHTNSIPGAIPKK	NA_169-NA_452	169	452
3477-1-1-1-1-1	L1_20190823_HS_1030_VH_4b.mgf	17825	5	3386.77	7	AVDQVIKAVR	7	200	>Mouse PI3KC2a 377-1686	1097.66	1.11642e-21	8.41993e-33	KICSALDGVETPSVTEAVKK	1	210	>Mouse PI3KC2a 377-1686	2131.12	2.08927e-22	1.07501e-47	>Mouse PI3KC2a 377-1686-206->Mouse PI3KC2a 377-1686-210	NA	NA	>Mouse PI3KC2a 377-1686	>Mouse PI3KC2a 377-1686	206	210	0	Mouse	Mouse	NA_206	NA_210	AVDQVIKAVR	KICSALDGVETPSVTEAVKK	NA_206-NA_210	206	210
3982-1-1-1-2-1	L1_20190823_HS_1030_VH_4b.mgf	20007	4	3258.68	10	AVDQVIKAVR	7	200	>Mouse PI3KC2a 377-1686	1097.66	1.97368e-17	1.63862e-34	ICSALDGVETPSVTEAVKK	18	211	>Mouse PI3KC2a 377-1686	2003.02	2.09615e-29	1.44177e-49	>Mouse PI3KC2a 377-1686-206->Mouse PI3KC2a 377-1686-228	NA	NA	>Mouse PI3KC2a 377-1686	>Mouse PI3KC2a 377-1686	206	228	0	Mouse	Mouse	NA_206	NA_228	AVDQVIKAVR	ICSALDGVETPSVTEAVKK	NA_206-NA_228	206	228
2877-1-1-1-1-1	L1_20190823_HS_1030_VH_4a.mgf	14373	5	2920.49	1	AVDQVIKAVR	7	200	>Mouse PI3KC2a 377-1686	1097.66	1.40288e-25	2.61496e-42	NKSADVTSLSGSDTRK	2	239	>Mouse PI3KC2a 377-1686	1664.83	0.000213476	2.38736e-25	>Mouse PI3KC2a 377-1686-206->Mouse PI3KC2a 377-1686-240	NA	NA	>Mouse PI3KC2a 377-1686	>Mouse PI3KC2a 377-1686	206	240	0	Mouse	Mouse	NA_206	NA_240	AVDQVIKAVR	NKSADVTSLSGSDTRK	NA_206-NA_240	206	240
5551-1-1-1-2-1	L1_20190823_HS_1030_VH_4a.mgf	25568	5	2875.56	1	AVDQVIKAVR	7	200	>Mouse PI3KC2a 377-1686	1097.66	4.66302e-23	4.7183e-43	KVGTYKNFFYLIK	6	354	>Mouse PI3KC2a 377-1686	1619.91	1.29734e-11	1.12475e-26	>Mouse PI3KC2a 377-1686-206->Mouse PI3KC2a 377-1686-359	NA	NA	>Mouse PI3KC2a 377-1686	>Mouse PI3KC2a 377-1686	206	359	0	Mouse	Mouse	NA_206	NA_359	AVDQVIKAVR	KVGTYKNFFYLIK	NA_206-NA_359	206	359
4829-1-1-1-1-1	L1_20190823_HS_1030_VH_4b.mgf	23257	4	3481.85	8	AVDQVIKAVR	7	200	>Mouse PI3KC2a 377-1686	1097.66	9.47407e-13	5.29545e-27	LLYLWTSSHTNSIPGAIPKK	19	434	>Mouse PI3KC2a 377-1686	2225.22	6.15517e-09	1.64449e-24	>Mouse PI3KC2a 377-1686-206->Mouse PI3KC2a 377-1686-452	NA	NA	>Mouse PI3KC2a 377-1686	>Mouse PI3KC2a 377-1686	206	452	0	Mouse	Mouse	NA_206	NA_452	AVDQVIKAVR	LLYLWTSSHTNSIPGAIPKK	NA_206-NA_452	206	452
5570-1-1-1-1-1	L1_20190823_HS_1030_VH_4a.mgf	25640	4	4386.24	4	KICSALDGVETPSVTEAVK	1	210	>Mouse PI3KC2a 377-1686	2003.02	5.28845e-22	5.31835e-42	LLYLWTSSHTNSIPGAIPKK	19	434	>Mouse PI3KC2a 377-1686	2225.22	9.14103e-10	5.1787e-25	>Mouse PI3KC2a 377-1686-210->Mouse PI3KC2a 377-1686-452	NA	NA	>Mouse PI3KC2a 377-1686	>Mouse PI3KC2a 377-1686	210	452	0	Mouse	Mouse	NA_210	NA_452	KICSALDGVETPSVTEAVK	LLYLWTSSHTNSIPGAIPKK	NA_210-NA_452	210	452
5890-1-1-1-1-1	L1_20190823_HS_1030_VH_4b.mgf	27502	4	4650.25	1	KICSALDGVETPSVTEAVK	1	210	>Mouse PI3KC2a 377-1686	2003.02	8.02894e-29	1.26386e-44	FSGLPSNDEPILSFSPKTYSFR	17	1024	>Mouse PI3KC2a 377-1686	2488.23	8.31733e-18	1.44896e-34	>Mouse PI3KC2a 377-1686-1040->Mouse PI3KC2a 377-1686-210	NA	NA	>Mouse PI3KC2a 377-1686	>Mouse PI3KC2a 377-1686	1040	210	0	Mouse	Mouse	NA_1040	NA_210	FSGLPSNDEPILSFSPKTYSFR	KICSALDGVETPSVTEAVK	NA_1040-NA_210	1040	210
3652-1-1-1-1-1	L1_20190823_HS_1030_VH_4a.mgf	18215	4	3697.76	5	NKSADVTSLSGSDTR	2	239	>Mouse PI3KC2a 377-1686	1536.74	3.49919e-18	1.03069e-33	KICSALDGVETPSVTEAVK	1	210	>Mouse PI3KC2a 377-1686	2003.02	7.89364e-30	7.89364e-30	>Mouse PI3KC2a 377-1686-210->Mouse PI3KC2a 377-1686-240	NA	NA	>Mouse PI3KC2a 377-1686	>Mouse PI3KC2a 377-1686	210	240	0	Mouse	Mouse	NA_210	NA_240	KICSALDGVETPSVTEAVK	NKSADVTSLSGSDTR	NA_210-NA_240	210	240
3380-1-1-1-2-1	L1_20190823_HS_1030_VH_4b.mgf	16933	5	3825.86	12	NKSADVTSLSGSDTRK	2	239	>Mouse PI3KC2a 377-1686	1664.83	0.000100232	2.04858e-25	ICSALDGVETPSVTEAVKK	18	211	>Mouse PI3KC2a 377-1686	2003.02	2.178e-34	2.74167e-56	>Mouse PI3KC2a 377-1686-228->Mouse PI3KC2a 377-1686-240	NA	NA	>Mouse PI3KC2a 377-1686	>Mouse PI3KC2a 377-1686	228	240	0	Mouse	Mouse	NA_228	NA_240	ICSALDGVETPSVTEAVKK	NKSADVTSLSGSDTRK	NA_228-NA_240	228	240
7452-1-1-1-1-1	L1_20190823_HS_1030_VH_4a.mgf	32057	5	5037.44	13	NKSADVTSLSGSDTR	2	239	>Mouse PI3KC2a 377-1686	1536.74	6.32004e-30	5.85444e-44	KNSTKGSLNPENPVQVSMDHLTTAIYDLLR	1	254	>Mouse PI3KC2a 377-1686	3340.71	7.25535e-14	-6.08725e-34	>Mouse PI3KC2a 377-1686-240->Mouse PI3KC2a 377-1686-254	NA	NA	>Mouse PI3KC2a 377-1686	>Mouse PI3KC2a 377-1686	240	254	0	Mouse	Mouse	NA_240	NA_254	NKSADVTSLSGSDTR	KNSTKGSLNPENPVQVSMDHLTTAIYDLLR	NA_240-NA_254	240	254
7308-1-1-1-1-1	L1_20190823_HS_1030_VH_4a.mgf	31592	6	5035.45	11	NKSADVTSLSGSDTRK	2	239	>Mouse PI3KC2a 377-1686	1664.83	8.85374e-12	1.93296e-33	NSTKGSLNPENPVQVSMDHLTTAIYDLLR	4	255	>Mouse PI3KC2a 377-1686	3212.61	7.35838e-48	4.42488e-71	>Mouse PI3KC2a 377-1686-240->Mouse PI3KC2a 377-1686-258	NA	NA	>Mouse PI3KC2a 377-1686	>Mouse PI3KC2a 377-1686	240	258	0	Mouse	Mouse	NA_240	NA_258	NKSADVTSLSGSDTRK	NSTKGSLNPENPVQVSMDHLTTAIYDLLR	NA_240-NA_258	240	258
4687-1-1-1-2-1	L1_20190823_HS_1030_VH_4b.mgf	22616	5	3315.65	14	NKSADVTSLSGSDTR	2	239	>Mouse PI3KC2a 377-1686	1536.74	3.40117e-14	3.40117e-14	KVGTYKNFFYLIK	6	354	>Mouse PI3KC2a 377-1686	1619.91	1	1.21732e-13	>Mouse PI3KC2a 377-1686-240->Mouse PI3KC2a 377-1686-359	NA	NA	>Mouse PI3KC2a 377-1686	>Mouse PI3KC2a 377-1686	240	359	0	Mouse	Mouse	NA_240	NA_359	NKSADVTSLSGSDTR	KVGTYKNFFYLIK	NA_240-NA_359	240	359
5487-2-1-1-1-1	L1_20190823_HS_1030_VH_4b.mgf	26184	5	3388.66	1	DLFKPIQSK	4	345	>Mouse PI3KC2a 377-1686	1074.61	1.59458e-14	7.41384e-25	DSSFGLSKEDKVFLWENR	8	508	>Mouse PI3KC2a 377-1686	2156.05	1.2851e-27	2.31787e-50	>Mouse PI3KC2a 377-1686-348->Mouse PI3KC2a 377-1686-515	NA	NA	>Mouse PI3KC2a 377-1686	>Mouse PI3KC2a 377-1686	348	515	0	Mouse	Mouse	NA_348	NA_515	DLFKPIQSK	DSSFGLSKEDKVFLWENR	NA_348-NA_515	348	515
5871-1-1-1-1-1	L1_20190823_HS_1030_VH_4a.mgf	26825	4	2914.54	2	DLFKPIQSK	4	345	>Mouse PI3KC2a 377-1686	1074.61	1.85572e-14	5.29292e-28	ILASAPNWKWANLAK	9	538	>Mouse PI3KC2a 377-1686	1681.93	1.80629e-22	3.2797e-39	>Mouse PI3KC2a 377-1686-348->Mouse PI3KC2a 377-1686-546	NA	NA	>Mouse PI3KC2a 377-1686	>Mouse PI3KC2a 377-1686	348	546	0	Mouse	Mouse	NA_348	NA_546	DLFKPIQSK	ILASAPNWKWANLAK	NA_348-NA_546	348	546
5440-1-2-1-2-1	L1_20190823_HS_1030_VH_4b.mgf	26006	4	3781.94	1	KVGTYKNFFYLIK	6	354	>Mouse PI3KC2a 377-1686	1619.91	0.0656151	1.96613e-14	ICSALDGVETPSVTEAVKK	18	211	>Mouse PI3KC2a 377-1686	2003.02	3.82229e-30	5.85422e-50	>Mouse PI3KC2a 377-1686-228->Mouse PI3KC2a 377-1686-359	NA	NA	>Mouse PI3KC2a 377-1686	>Mouse PI3KC2a 377-1686	228	359	0	Mouse	Mouse	NA_228	NA_359	ICSALDGVETPSVTEAVKK	KVGTYKNFFYLIK	NA_228-NA_359	228	359
3000-1-1-1-1-1	L1_20190823_HS_1030_VH_4b.mgf	14944	4	1927.01	5	KVGTYK	1	354	>Mouse PI3KC2a 377-1686	694.401	1	6.19128e-10	DLFKPIQSK	4	345	>Mouse PI3KC2a 377-1686	1074.61	1.62887e-14	2.99042e-24	>Mouse PI3KC2a 377-1686-348->Mouse PI3KC2a 377-1686-354	NA	NA	>Mouse PI3KC2a 377-1686	>Mouse PI3KC2a 377-1686	348	354	0	Mouse	Mouse	NA_348	NA_354	DLFKPIQSK	KVGTYK	NA_348-NA_354	348	354
1367-1-1-1-1-1	L1_20190823_HS_1030_VH_4b.mgf	8006	4	1650.86	16	KVGTYK	1	354	>Mouse PI3KC2a 377-1686	694.401	1.56822e-07	3.83491e-14	KGPEALGK	1	409	>Mouse PI3KC2a 377-1686	798.46	7.49833e-22	5.41408e-31	>Mouse PI3KC2a 377-1686-354->Mouse PI3KC2a 377-1686-409	NA	NA	>Mouse PI3KC2a 377-1686	>Mouse PI3KC2a 377-1686	354	409	0	Mouse	Mouse	NA_354	NA_409	KVGTYK	KGPEALGK	NA_354-NA_409	354	409
3231-1-1-1-1-1	L1_20190823_HS_1030_VH_4b.mgf	16184	4	2299.19	1	KGPEALGK	1	409	>Mouse PI3KC2a 377-1686	798.46	1	1.34768e-13	YLYQIEKPYK	7	160	>Mouse PI3KC2a 377-1686	1343.71	0.0791041	1.82829e-14	>Mouse PI3KC2a 377-1686-166->Mouse PI3KC2a 377-1686-409	NA	NA	>Mouse PI3KC2a 377-1686	>Mouse PI3KC2a 377-1686	166	409	0	Mouse	Mouse	NA_166	NA_409	YLYQIEKPYK	KGPEALGK	NA_166-NA_409	166	409
4376-1-1-1-1-1	L1_20190823_HS_1030_VH_4a.mgf	21083	5	3182.68	6	KGPEALGK	1	409	>Mouse PI3KC2a 377-1686	798.46	0.00180432	1.46145e-12	LLYLWTSSHTNSIPGAIPKK	19	434	>Mouse PI3KC2a 377-1686	2225.22	6.59287e-12	3.01936e-30	>Mouse PI3KC2a 377-1686-409->Mouse PI3KC2a 377-1686-452	NA	NA	>Mouse PI3KC2a 377-1686	>Mouse PI3KC2a 377-1686	409	452	0	Mouse	Mouse	NA_409	NA_452	KGPEALGK	LLYLWTSSHTNSIPGAIPKK	NA_409-NA_452	409	452
6119-1-2-1-1-1	L1_20190823_HS_1030_VH_4b.mgf	28235	4	4233.26	5	KGPEALGKVSLTLFDFK	8	409	>Mouse PI3KC2a 377-1686	1849.03	1	3.70824e-20	LLYLWTSSHTNSIPGAIPKK	19	434	>Mouse PI3KC2a 377-1686	2225.22	1	3.87125e-14	>Mouse PI3KC2a 377-1686-416->Mouse PI3KC2a 377-1686-452	NA	NA	>Mouse PI3KC2a 377-1686	>Mouse PI3KC2a 377-1686	416	452	0	Mouse	Mouse	NA_416	NA_452	KGPEALGKVSLTLFDFK	LLYLWTSSHTNSIPGAIPKK	NA_416-NA_452	416	452
1593-1-1-1-1-1	L1_20190823_HS_1030_VH_4b.mgf	9044	4	1883.91	2	KGPEALGK	1	409	>Mouse PI3KC2a 377-1686	798.46	8.75408e-19	9.88798e-29	KSYVMoER	1	453	>Mouse PI3KC2a 377-1686	927.448	5.67014e-21	9.38601e-31	>Mouse PI3KC2a 377-1686-409->Mouse PI3KC2a 377-1686-453	NA	NA	>Mouse PI3KC2a 377-1686	>Mouse PI3KC2a 377-1686	409	453	0	Mouse	Mouse	NA_409	NA_453	KGPEALGK	KSYVMoER	NA_409-NA_453	409	453
3331-1-1-1-1-1	L1_20190823_HS_1030_VH_4b.mgf	16662	4	2413.17	13	KSYVMER	1	453	>Mouse PI3KC2a 377-1686	911.453	1.41036e-11	5.90729e-22	YLYQIEKPYK	7	160	>Mouse PI3KC2a 377-1686	1343.71	1.58434e-23	6.65492e-37	>Mouse PI3KC2a 377-1686-166->Mouse PI3KC2a 377-1686-453	NA	NA	>Mouse PI3KC2a 377-1686	>Mouse PI3KC2a 377-1686	166	453	0	Mouse	Mouse	NA_166	NA_453	YLYQIEKPYK	KSYVMER	NA_166-NA_453	166	453
3432-1-1-1-2-1	L1_20190823_HS_1030_VH_4b.mgf	17418	5	3029.46	4	KSYVMER	1	453	>Mouse PI3KC2a 377-1686	911.453	2.55725e-13	4.49297e-22	YLYQIEKPYKEVMTR	10	160	>Mouse PI3KC2a 377-1686	1960.01	1.98249e-33	9.13606e-51	>Mouse PI3KC2a 377-1686-169->Mouse PI3KC2a 377-1686-453	NA	NA	>Mouse PI3KC2a 377-1686	>Mouse PI3KC2a 377-1686	169	453	0	Mouse	Mouse	NA_169	NA_453	YLYQIEKPYKEVMTR	KSYVMER	NA_169-NA_453	169	453
3019-1-1-1-1-1	L1_20190823_HS_1030_VH_4a.mgf	15065	4	2167.11	1	KSYVMER	1	453	>Mouse PI3KC2a 377-1686	911.453	6.66004e-07	1.32437e-13	AVDQVIKAVR	7	200	>Mouse PI3KC2a 377-1686	1097.66	4.64282e-24	5.84016e-41	>Mouse PI3KC2a 377-1686-206->Mouse PI3KC2a 377-1686-453	NA	NA	>Mouse PI3KC2a 377-1686	>Mouse PI3KC2a 377-1686	206	453	0	Mouse	Mouse	NA_206	NA_453	AVDQVIKAVR	KSYVMER	NA_206-NA_453	206	453
3330-1-1-1-1-1	L1_20190823_HS_1030_VH_4b.mgf	16657	4	3200.57	7	KSYVMER	1	453	>Mouse PI3KC2a 377-1686	911.453	9.78153e-12	4.097e-22	KICSALDGVETPSVTEAVKK	1	210	>Mouse PI3KC2a 377-1686	2131.12	1.68735e-28	3.05202e-53	>Mouse PI3KC2a 377-1686-210->Mouse PI3KC2a 377-1686-453	NA	NA	>Mouse PI3KC2a 377-1686	>Mouse PI3KC2a 377-1686	210	453	0	Mouse	Mouse	NA_210	NA_453	KICSALDGVETPSVTEAVKK	KSYVMER	NA_210-NA_453	210	453
4849-1-1-1-2-1	L1_20190823_HS_1030_VH_4b.mgf	23331	5	3074.59	2	KSYVMER	1	453	>Mouse PI3KC2a 377-1686	911.453	1.02184e-16	2.69803e-23	KGPEALGKVSLTLFDFKR	8	409	>Mouse PI3KC2a 377-1686	2005.14	1.0955e-09	3.3199e-32	>Mouse PI3KC2a 377-1686-416->Mouse PI3KC2a 377-1686-453	NA	NA	>Mouse PI3KC2a 377-1686	>Mouse PI3KC2a 377-1686	416	453	0	Mouse	Mouse	NA_416	NA_453	KGPEALGKVSLTLFDFKR	KSYVMER	NA_416-NA_453	416	453
5074-1-1-1-1-1	L1_20190823_HS_1030_VH_4a.mgf	23667	4	2598.32	2	KSYVMoER	1	453	>Mouse PI3KC2a 377-1686	927.448	1.24182e-08	1.72698e-15	QMKLVQLLGGVAEK	3	675	>Mouse PI3KC2a 377-1686	1512.87	9.5039e-40	1.27312e-57	>Mouse PI3KC2a 377-1686-453->Mouse PI3KC2a 377-1686-677	NA	NA	>Mouse PI3KC2a 377-1686	>Mouse PI3KC2a 377-1686	453	677	0	Mouse	Mouse	NA_453	NA_677	KSYVMoER	QMKLVQLLGGVAEK	NA_453-NA_677	453	677
4045-2-1-1-1-1	L1_20190823_HS_1030_VH_4b.mgf	20250	4	2450.3	5	KSYVMER	1	453	>Mouse PI3KC2a 377-1686	911.453	2.8681e-09	1.46684e-16	LVQLLGGVAEKVR	11	678	>Mouse PI3KC2a 377-1686	1380.85	1.48859e-39	1.4931e-60	>Mouse PI3KC2a 377-1686-453->Mouse PI3KC2a 377-1686-688	NA	NA	>Mouse PI3KC2a 377-1686	>Mouse PI3KC2a 377-1686	453	688	0	Mouse	Mouse	NA_453	NA_688	KSYVMER	LVQLLGGVAEKVR	NA_453-NA_688	453	688
7447-1-1-1-1-1	L1_20190823_HS_1030_VH_4b.mgf	32556	5	5376.79	22	NIIQQDKLETLESDIK	7	483	>Mouse PI3KC2a 377-1686	1886	3.5987e-06	5.06498e-24	WANLAKTYSLLHQWPPLCPLAALELLDAK	6	547	>Mouse PI3KC2a 377-1686	3331.78	1.01688e-44	1.01688e-44	>Mouse PI3KC2a 377-1686-489->Mouse PI3KC2a 377-1686-552	NA	NA	>Mouse PI3KC2a 377-1686	>Mouse PI3KC2a 377-1686	489	552	0	Mouse	Mouse	NA_489	NA_552	NIIQQDKLETLESDIK	WANLAKTYSLLHQWPPLCPLAALELLDAK	NA_489-NA_552	489	552
5773-1-1-1-1-1	L1_20190823_HS_1030_VH_4b.mgf	27136	6	4826.34	7	DSSFGLSKEDKVFLWENR	8	508	>Mouse PI3KC2a 377-1686	2156.05	2.56505e-26	1.25642e-41	YYLICSLSHNGKDLFKPIQSK	12	333	>Mouse PI3KC2a 377-1686	2510.3	2.62554e-11	1.80581e-34	>Mouse PI3KC2a 377-1686-344->Mouse PI3KC2a 377-1686-515	NA	NA	>Mouse PI3KC2a 377-1686	>Mouse PI3KC2a 377-1686	344	515	0	Mouse	Mouse	NA_344	NA_515	YYLICSLSHNGKDLFKPIQSK	DSSFGLSKEDKVFLWENR	NA_344-NA_515	344	515
5547-2-1-1-1-1	L1_20190823_HS_1030_VH_4b.mgf	26383	5	4002.96	35	EDKVFLWENR	3	516	>Mouse PI3KC2a 377-1686	1334.66	3.51793e-19	3.51793e-19	YYLICSLSHNGKDLFKPIQSK	12	333	>Mouse PI3KC2a 377-1686	2510.3	1.3002e-05	1.23079e-32	>Mouse PI3KC2a 377-1686-344->Mouse PI3KC2a 377-1686-518	NA	NA	>Mouse PI3KC2a 377-1686	>Mouse PI3KC2a 377-1686	344	518	0	Mouse	Mouse	NA_344	NA_518	YYLICSLSHNGKDLFKPIQSK	EDKVFLWENR	NA_344-NA_518	344	518
4457-1-1-1-1-1	L1_20190823_HS_1030_VH_4b.mgf	21802	5	3635.76	8	YYCLKHPNCLPK	5	526	>Mouse PI3KC2a 377-1686	1591.76	0.0719612	5.56003e-21	NIIQQDKLETLESDIK	7	483	>Mouse PI3KC2a 377-1686	1886	2.38067e-32	2.38067e-32	>Mouse PI3KC2a 377-1686-489->Mouse PI3KC2a 377-1686-530	NA	NA	>Mouse PI3KC2a 377-1686	>Mouse PI3KC2a 377-1686	489	530	0	Mouse	Mouse	NA_489	NA_530	NIIQQDKLETLESDIK	YYCLKHPNCLPK	NA_489-NA_530	489	530
4243-1-1-1-2-1	L1_20190823_HS_1030_VH_4a.mgf	20601	5	3820.88	2	YYCLKHPNCLPK	5	526	>Mouse PI3KC2a 377-1686	1591.76	8.05865e-05	1.03341e-15	NIIQQDKLETLESDIKGK	16	483	>Mouse PI3KC2a 377-1686	2071.12	4.4661e-42	1.82639e-56	>Mouse PI3KC2a 377-1686-498->Mouse PI3KC2a 377-1686-530	NA	NA	>Mouse PI3KC2a 377-1686	>Mouse PI3KC2a 377-1686	498	530	0	Mouse	Mouse	NA_498	NA_530	NIIQQDKLETLESDIKGK	YYCLKHPNCLPK	NA_498-NA_530	498	530
4512-1-1-1-1-1	L1_20190823_HS_1030_VH_4b.mgf	22015	5	3906.81	14	YYCLKHPNCLPK	5	526	>Mouse PI3KC2a 377-1686	1591.76	5.7582e-05	2.51841e-20	DSSFGLSKEDKVFLWENR	8	508	>Mouse PI3KC2a 377-1686	2156.05	2.92911e-11	2.92911e-11	>Mouse PI3KC2a 377-1686-515->Mouse PI3KC2a 377-1686-530	NA	NA	>Mouse PI3KC2a 377-1686	>Mouse PI3KC2a 377-1686	515	530	0	Mouse	Mouse	NA_515	NA_530	DSSFGLSKEDKVFLWENR	YYCLKHPNCLPK	NA_515-NA_530	515	530
5622-1-1-1-1-1	L1_20190823_HS_1030_VH_4b.mgf	26648	4	4351.23	5	ILASAPNWKWANLAK	9	538	>Mouse PI3KC2a 377-1686	1681.93	4.55756e-26	4.55756e-26	YYLICSLSHNGKDLFKPIQSK	12	333	>Mouse PI3KC2a 377-1686	2510.3	3.54029e-28	2.93506e-50	>Mouse PI3KC2a 377-1686-344->Mouse PI3KC2a 377-1686-546	NA	NA	>Mouse PI3KC2a 377-1686	>Mouse PI3KC2a 377-1686	344	546	0	Mouse	Mouse	NA_344	NA_546	YYLICSLSHNGKDLFKPIQSK	ILASAPNWKWANLAK	NA_344-NA_546	344	546
5867-1-1-1-2-1	L1_20190823_HS_1030_VH_4a.mgf	26811	5	3912.05	1	ILASAPNWKWANLAK	9	538	>Mouse PI3KC2a 377-1686	1681.93	1.20733e-08	2.19216e-25	NIIQQDKLETLESDIKGK	16	483	>Mouse PI3KC2a 377-1686	2071.12	4.79425e-12	2.1727e-23	>Mouse PI3KC2a 377-1686-498->Mouse PI3KC2a 377-1686-546	NA	NA	>Mouse PI3KC2a 377-1686	>Mouse PI3KC2a 377-1686	498	546	0	Mouse	Mouse	NA_498	NA_546	NIIQQDKLETLESDIKGK	ILASAPNWKWANLAK	NA_498-NA_546	498	546
6217-1-1-1-1-1	L1_20190823_HS_1030_VH_4a.mgf	27978	5	3995.99	12	ILASAPNWKWANLAK	9	538	>Mouse PI3KC2a 377-1686	1681.93	1.3981e-15	1.78784e-31	DSSFGLSKEDKVFLWENR	8	508	>Mouse PI3KC2a 377-1686	2156.05	3.93806e-27	8.83215e-53	>Mouse PI3KC2a 377-1686-515->Mouse PI3KC2a 377-1686-546	NA	NA	>Mouse PI3KC2a 377-1686	>Mouse PI3KC2a 377-1686	515	546	0	Mouse	Mouse	NA_515	NA_546	DSSFGLSKEDKVFLWENR	ILASAPNWKWANLAK	NA_515-NA_546	515	546
6029-1-1-1-1-1	L1_20190823_HS_1030_VH_4b.mgf	27950	5	5253.63	3	YEHVLGALLSVGGKGLREELSK	14	653	>Mouse PI3KC2a 377-1686	2354.3	6.35743e-19	9.07263e-47	TAEDDEAPVDLNKYLYQIEKPYK	13	147	>Mouse PI3KC2a 377-1686	2741.34	5.46318e-27	1.14977e-46	>Mouse PI3KC2a 377-1686-159->Mouse PI3KC2a 377-1686-666	NA	NA	>Mouse PI3KC2a 377-1686	>Mouse PI3KC2a 377-1686	159	666	0	Mouse	Mouse	NA_159	NA_666	TAEDDEAPVDLNKYLYQIEKPYK	YEHVLGALLSVGGKGLREELSK	NA_159-NA_666	159	666
6664-1-1-1-1-1	L1_20190823_HS_1030_VH_4a.mgf	29411	5	4412.21	1	QMKLVQLLGGVAEK	3	675	>Mouse PI3KC2a 377-1686	1512.87	9.24497e-16	1.56154e-34	TAEDDEAPVDLNKYLYQIEKPYK	13	147	>Mouse PI3KC2a 377-1686	2741.34	1.12218e-15	2.21082e-35	>Mouse PI3KC2a 377-1686-159->Mouse PI3KC2a 377-1686-677	NA	NA	>Mouse PI3KC2a 377-1686	>Mouse PI3KC2a 377-1686	159	677	0	Mouse	Mouse	NA_159	NA_677	TAEDDEAPVDLNKYLYQIEKPYK	QMKLVQLLGGVAEK	NA_159-NA_677	159	677
5526-1-1-1-1-1	L1_20190823_HS_1030_VH_4a.mgf	25473	5	3646.88	1	QMoKLVQLLGGVAEK	3	675	>Mouse PI3KC2a 377-1686	1528.86	3.66686e-29	5.24298e-49	YLYQIEKPYKEVMTR	7	160	>Mouse PI3KC2a 377-1686	1960.01	3.55341e-18	2.80065e-43	>Mouse PI3KC2a 377-1686-166->Mouse PI3KC2a 377-1686-677	NA	NA	>Mouse PI3KC2a 377-1686	>Mouse PI3KC2a 377-1686	166	677	0	Mouse	Mouse	NA_166	NA_677	YLYQIEKPYKEVMTR	QMoKLVQLLGGVAEK	NA_166-NA_677	166	677
5697-1-1-1-2-1	L1_20190823_HS_1030_VH_4a.mgf	26165	5	3646.88	13	QMKLVQLLGGVAEK	3	675	>Mouse PI3KC2a 377-1686	1512.87	3.43651e-24	8.40868e-40	YLYQIEKPYKEVMoTR	10	160	>Mouse PI3KC2a 377-1686	1976.01	2.45357e-21	1.32376e-40	>Mouse PI3KC2a 377-1686-169->Mouse PI3KC2a 377-1686-677	NA	NA	>Mouse PI3KC2a 377-1686	>Mouse PI3KC2a 377-1686	169	677	0	Mouse	Mouse	NA_169	NA_677	YLYQIEKPYKEVMoTR	QMKLVQLLGGVAEK	NA_169-NA_677	169	677
6071-1-1-1-1-1	L1_20190823_HS_1030_VH_4a.mgf	27488	5	3912.08	5	QMoKLVQLLGGVAEK	3	675	>Mouse PI3KC2a 377-1686	1528.86	7.16605e-21	2.30407e-33	LLYLWTSSHTNSIPGAIPKK	19	434	>Mouse PI3KC2a 377-1686	2225.22	1.8811e-17	2.13785e-32	>Mouse PI3KC2a 377-1686-452->Mouse PI3KC2a 377-1686-677	NA	NA	>Mouse PI3KC2a 377-1686	>Mouse PI3KC2a 377-1686	452	677	0	Mouse	Mouse	NA_452	NA_677	LLYLWTSSHTNSIPGAIPKK	QMoKLVQLLGGVAEK	NA_452-NA_677	452	677
6311-1-1-1-2-1	L1_20190823_HS_1030_VH_4a.mgf	28272	5	4280.19	2	LVQLLGGVAEKVR	11	678	>Mouse PI3KC2a 377-1686	1380.85	1.7546e-20	1.56077e-43	TAEDDEAPVDLNKYLYQIEKPYK	20	147	>Mouse PI3KC2a 377-1686	2741.34	8.97483e-28	5.54498e-45	>Mouse PI3KC2a 377-1686-166->Mouse PI3KC2a 377-1686-688	NA	NA	>Mouse PI3KC2a 377-1686	>Mouse PI3KC2a 377-1686	166	688	0	Mouse	Mouse	NA_166	NA_688	TAEDDEAPVDLNKYLYQIEKPYK	LVQLLGGVAEKVR	NA_166-NA_688	166	688
4946-1-1-1-2-1	L1_20190823_HS_1030_VH_4a.mgf	23158	4	3514.85	4	LVQLLGGVAEKVR	11	678	>Mouse PI3KC2a 377-1686	1380.85	5.72241e-32	5.6068e-54	YLYQIEKPYKEVMoTR	10	160	>Mouse PI3KC2a 377-1686	1976.01	0.0894972	8.34296e-23	>Mouse PI3KC2a 377-1686-169->Mouse PI3KC2a 377-1686-688	NA	NA	>Mouse PI3KC2a 377-1686	>Mouse PI3KC2a 377-1686	169	688	0	Mouse	Mouse	NA_169	NA_688	YLYQIEKPYKEVMoTR	LVQLLGGVAEKVR	NA_169-NA_688	169	688
5615-1-1-1-1-1	L1_20190823_HS_1030_VH_4b.mgf	26626	4	3764.06	2	LVQLLGGVAEKVR	11	678	>Mouse PI3KC2a 377-1686	1380.85	2.2505e-37	6.6605e-58	LLYLWTSSHTNSIPGAIPKK	19	434	>Mouse PI3KC2a 377-1686	2225.22	1.34505e-29	3.51547e-44	>Mouse PI3KC2a 377-1686-452->Mouse PI3KC2a 377-1686-688	NA	NA	>Mouse PI3KC2a 377-1686	>Mouse PI3KC2a 377-1686	452	688	0	Mouse	Mouse	NA_452	NA_688	LLYLWTSSHTNSIPGAIPKK	LVQLLGGVAEKVR	NA_452-NA_688	452	688
5938-1-1-1-2-1	L1_20190823_HS_1030_VH_4a.mgf	27051	4	3334.71	13	QVVLQKSMER	6	698	>Mouse PI3KC2a 377-1686	1216.66	3.72018e-10	1.7457e-25	YLYQIEKPYKEVMTR	10	160	>Mouse PI3KC2a 377-1686	1960.01	0.114707	6.25521e-19	>Mouse PI3KC2a 377-1686-169->Mouse PI3KC2a 377-1686-703	NA	NA	>Mouse PI3KC2a 377-1686	>Mouse PI3KC2a 377-1686	169	703	0	Mouse	Mouse	NA_169	NA_703	YLYQIEKPYKEVMTR	QVVLQKSMER	NA_169-NA_703	169	703
4217-2-1-1-2-1	L1_20190823_HS_1030_VH_4b.mgf	20945	4	3445.78	6	QVVLQKSMER	6	698	>Mouse PI3KC2a 377-1686	1216.66	7.65091e-11	7.65091e-11	NIIQQDKLETLESDIKGK	16	483	>Mouse PI3KC2a 377-1686	2071.12	6.00018e-06	1.98965e-23	>Mouse PI3KC2a 377-1686-498->Mouse PI3KC2a 377-1686-703	NA	NA	>Mouse PI3KC2a 377-1686	>Mouse PI3KC2a 377-1686	498	703	0	Mouse	Mouse	NA_498	NA_703	NIIQQDKLETLESDIKGK	QVVLQKSMER	NA_498-NA_703	498	703
4272-2-1-1-1-1	L1_20190823_HS_1030_VH_4a.mgf	20695	4	2771.5	9	QVVLQKSMoER	6	698	>Mouse PI3KC2a 377-1686	1232.65	1.5526e-14	3.38656e-28	LVQLLGGVAEKVR	11	678	>Mouse PI3KC2a 377-1686	1380.85	2.92297e-38	5.73338e-60	>Mouse PI3KC2a 377-1686-688->Mouse PI3KC2a 377-1686-703	NA	NA	>Mouse PI3KC2a 377-1686	>Mouse PI3KC2a 377-1686	688	703	0	Mouse	Mouse	NA_688	NA_703	LVQLLGGVAEKVR	QVVLQKSMoER	NA_688-NA_703	688	703
5323-1-1-1-1-1	L1_20190823_HS_1030_VH_4a.mgf	24688	4	3446.67	1	QVVLQKSMER	6	698	>Mouse PI3KC2a 377-1686	1216.66	1.61748e-15	3.89371e-30	ELNIKSCSFFSSNAMPLK	5	729	>Mouse PI3KC2a 377-1686	2072.01	7.78306e-41	2.32508e-62	>Mouse PI3KC2a 377-1686-703->Mouse PI3KC2a 377-1686-733	NA	NA	>Mouse PI3KC2a 377-1686	>Mouse PI3KC2a 377-1686	703	733	0	Mouse	Mouse	NA_703	NA_733	QVVLQKSMER	ELNIKSCSFFSSNAMPLK	NA_703-NA_733	703	733
6389-1-1-1-1-1	L1_20190823_HS_1030_VH_4b.mgf	29145	4	3569.91	5	LPLKPSLVAK	4	719	>Mouse PI3KC2a 377-1686	1064.7	0.0694758	7.69151e-17	VGEDLRQDMLALQMIKIMDK	16	765	>Mouse PI3KC2a 377-1686	2346.21	0.134125	8.39729e-16	>Mouse PI3KC2a 377-1686-722->Mouse PI3KC2a 377-1686-780	NA	NA	>Mouse PI3KC2a 377-1686	>Mouse PI3KC2a 377-1686	722	780	0	Mouse	Mouse	NA_722	NA_780	LPLKPSLVAK	VGEDLRQDMLALQMIKIMDK	NA_722-NA_780	722	780
5423-1-1-1-1-1	L1_20190823_HS_1030_VH_4b.mgf	25933	4	2464.41	20	LPLKPSLVAK	4	719	>Mouse PI3KC2a 377-1686	1064.7	1	9.03416e-11	IWLKEGLDLR	4	785	>Mouse PI3KC2a 377-1686	1241.71	5.3781e-26	1.21037e-36	>Mouse PI3KC2a 377-1686-722->Mouse PI3KC2a 377-1686-788	NA	NA	>Mouse PI3KC2a 377-1686	>Mouse PI3KC2a 377-1686	722	788	0	Mouse	Mouse	NA_722	NA_788	LPLKPSLVAK	IWLKEGLDLR	NA_722-NA_788	722	788
4349-1-1-1-1-1	L1_20190823_HS_1030_VH_4b.mgf	21398	4	2677.48	2	LPLKPSLVAK	4	719	>Mouse PI3KC2a 377-1686	1064.7	1	1.78061e-11	KIQVEYGVTGSFK	1	821	>Mouse PI3KC2a 377-1686	1454.78	2.62112e-30	2.62112e-30	>Mouse PI3KC2a 377-1686-722->Mouse PI3KC2a 377-1686-821	NA	NA	>Mouse PI3KC2a 377-1686	>Mouse PI3KC2a 377-1686	722	821	0	Mouse	Mouse	NA_722	NA_821	LPLKPSLVAK	KIQVEYGVTGSFK	NA_722-NA_821	722	821
5543-1-1-1-2-1	L1_20190823_HS_1030_VH_4b.mgf	26367	4	3470.83	2	IWLKEGLDLR	4	785	>Mouse PI3KC2a 377-1686	1241.71	7.3905e-21	2.0239e-35	NIIQQDKLETLESDIKGK	16	483	>Mouse PI3KC2a 377-1686	2071.12	2.93332e-07	5.05894e-24	>Mouse PI3KC2a 377-1686-498->Mouse PI3KC2a 377-1686-788	NA	NA	>Mouse PI3KC2a 377-1686	>Mouse PI3KC2a 377-1686	498	788	0	Mouse	Mouse	NA_498	NA_788	NIIQQDKLETLESDIKGK	IWLKEGLDLR	NA_498-NA_788	498	788
3407-1-2-1-1-1	L1_20190823_HS_1030_VH_4b.mgf	17042	4	3149.51	7	KIQVEYGVTGSFK	1	821	>Mouse PI3KC2a 377-1686	1454.78	3.49016e-25	1.29242e-37	NKSADVTSLSGSDTR	2	239	>Mouse PI3KC2a 377-1686	1536.74	7.88283e-29	7.88283e-29	>Mouse PI3KC2a 377-1686-240->Mouse PI3KC2a 377-1686-821	NA	NA	>Mouse PI3KC2a 377-1686	>Mouse PI3KC2a 377-1686	240	821	0	Mouse	Mouse	NA_240	NA_821	NKSADVTSLSGSDTR	KIQVEYGVTGSFK	NA_240-NA_821	240	821
5451-1-1-1-1-1	L1_20190823_HS_1030_VH_4b.mgf	26052	4	3684.78	2	KIQVEYGVTGSFK	1	821	>Mouse PI3KC2a 377-1686	1454.78	1.68052e-29	2.41438e-44	ELNIKSCSFFSSNAMPLK	5	729	>Mouse PI3KC2a 377-1686	2072.01	1.45144e-29	2.2491e-48	>Mouse PI3KC2a 377-1686-733->Mouse PI3KC2a 377-1686-821	NA	NA	>Mouse PI3KC2a 377-1686	>Mouse PI3KC2a 377-1686	733	821	0	Mouse	Mouse	NA_733	NA_821	ELNIKSCSFFSSNAMPLK	KIQVEYGVTGSFK	NA_733-NA_821	733	821
7126-1-1-1-1-2	L1_20190823_HS_1030_VH_4b.mgf	31528	4	5091.41	25	KIQVEYGVTGSFK	1	821	>Mouse PI3KC2a 377-1686	1454.78	2.086e-18	5.16476e-38	SCSFFSSNAMPLKVTMoVNADPLGEEINVMFK	13	734	>Mouse PI3KC2a 377-1686	3478.63	9.95562e-40	2.105e-68	>Mouse PI3KC2a 377-1686-746->Mouse PI3KC2a 377-1686-821	NA	NA	>Mouse PI3KC2a 377-1686	>Mouse PI3KC2a 377-1686	746	821	0	Mouse	Mouse	NA_746	NA_821	SCSFFSSNAMPLKVTMoVNADPLGEEINVMFK	KIQVEYGVTGSFK	NA_746-NA_821	746	821
6787-1-1-1-3-1	L1_20190823_HS_1030_VH_4a.mgf	29829	4	3664.83	5	DKPLAEWLR	2	834	>Mouse PI3KC2a 377-1686	1126.61	8.7412e-09	5.36182e-26	APFVLTSDMAYVINGGEKPTIR	18	913	>Mouse PI3KC2a 377-1686	2378.23	5.84608e-27	4.35081e-34	>Mouse PI3KC2a 377-1686-835->Mouse PI3KC2a 377-1686-930	NA	NA	>Mouse PI3KC2a 377-1686	>Mouse PI3KC2a 377-1686	835	930	0	Mouse	Mouse	NA_835	NA_930	DKPLAEWLR	APFVLTSDMAYVINGGEKPTIR	NA_835-NA_930	835	930
7970-1-1-1-1-1	L1_20190823_HS_1030_VH_4b.mgf	34351	5	4003.11	6	DKPLAEWLR	2	834	>Mouse PI3KC2a 377-1686	1126.61	3.98523e-11	1.70936e-25	LIESSLGSIATKFNFFIHNLAQLR	12	1000	>Mouse PI3KC2a 377-1686	2718.49	4.78711e-40	2.82359e-58	>Mouse PI3KC2a 377-1686-1011->Mouse PI3KC2a 377-1686-835	NA	NA	>Mouse PI3KC2a 377-1686	>Mouse PI3KC2a 377-1686	1011	835	0	Mouse	Mouse	NA_1011	NA_835	LIESSLGSIATKFNFFIHNLAQLR	DKPLAEWLR	NA_1011-NA_835	1011	835
3158-1-1-1-1-1	L1_20190823_HS_1030_VH_4b.mgf	15859	4	3027.4	3	KYNPSEEEYEK	1	843	>Mouse PI3KC2a 377-1686	1414.63	2.51201e-16	2.17782e-31	KIQVEYGVTGSFK	1	821	>Mouse PI3KC2a 377-1686	1454.78	6.06187e-40	6.06187e-40	>Mouse PI3KC2a 377-1686-821->Mouse PI3KC2a 377-1686-843	NA	NA	>Mouse PI3KC2a 377-1686	>Mouse PI3KC2a 377-1686	821	843	0	Mouse	Mouse	NA_821	NA_843	KIQVEYGVTGSFK	KYNPSEEEYEK	NA_821-NA_843	821	843
6535-1-1-1-1-1	L1_20190823_HS_1030_VH_4b.mgf	29607	5	5297.58	2	FSGLPSNDEPILSFSPKTYSFR	17	1024	>Mouse PI3KC2a 377-1686	2488.23	6.12296e-22	8.97116e-34	DRAPFVLTSDMAYVINGGEKPTIR	20	911	>Mouse PI3KC2a 377-1686	2649.36	9.32101e-26	9.32101e-26	>Mouse PI3KC2a 377-1686-1040->Mouse PI3KC2a 377-1686-930	NA	NA	>Mouse PI3KC2a 377-1686	>Mouse PI3KC2a 377-1686	1040	930	0	Mouse	Mouse	NA_1040	NA_930	FSGLPSNDEPILSFSPKTYSFR	DRAPFVLTSDMAYVINGGEKPTIR	NA_1040-NA_930	1040	930
3301-1-2-1-1-1	L1_20190823_HS_1030_VH_4b.mgf	16451	4	3201.63	7	IKEVSVFTYHKK	11	1050	>Mouse PI3KC2a 377-1686	1477.83	3.08025e-25	1.48996e-37	YNPDKHYIYVVR	5	1062	>Mouse PI3KC2a 377-1686	1565.8	8.74319e-21	5.54016e-32	>Mouse PI3KC2a 377-1686-1060->Mouse PI3KC2a 377-1686-1066	NA	NA	>Mouse PI3KC2a 377-1686	>Mouse PI3KC2a 377-1686	1060	1066	0	Mouse	Mouse	NA_1060	NA_1066	IKEVSVFTYHKK	YNPDKHYIYVVR	NA_1060-NA_1066	1060	1066
3530-1-1-1-1-1	L1_20190823_HS_1030_VH_4a.mgf	17426	5	2911.48	21	IKEVSVFTYHK	2	1050	>Mouse PI3KC2a 377-1686	1349.73	1.0758e-06	3.26867e-20	TYLLPDTHKTSK	9	1224	>Mouse PI3KC2a 377-1686	1402.75	7.71521e-05	1.4314e-22	>Mouse PI3KC2a 377-1686-1051->Mouse PI3KC2a 377-1686-1232	NA	NA	>Mouse PI3KC2a 377-1686	>Mouse PI3KC2a 377-1686	1051	1232	0	Mouse	Mouse	NA_1051	NA_1232	IKEVSVFTYHK	TYLLPDTHKTSK	NA_1051-NA_1232	1051	1232
4770-1-1-1-1-1	L1_20190823_HS_1030_VH_4b.mgf	22927	4	4095.98	17	EVSVFTYHKK	9	1052	>Mouse PI3KC2a 377-1686	1236.65	0.00152846	2.25055e-11	DLVTEDGADPNPYVKTYLLPDTHK	15	1209	>Mouse PI3KC2a 377-1686	2700.33	5.9546e-41	9.74782e-55	>Mouse PI3KC2a 377-1686-1060->Mouse PI3KC2a 377-1686-1223	NA	NA	>Mouse PI3KC2a 377-1686	>Mouse PI3KC2a 377-1686	1060	1223	0	Mouse	Mouse	NA_1060	NA_1223	EVSVFTYHKK	DLVTEDGADPNPYVKTYLLPDTHK	NA_1060-NA_1223	1060	1223
4266-1-1-1-1-1	L1_20190823_HS_1030_VH_4b.mgf	21105	5	4553.22	4	KYNPDKHYIYVVR	1	1061	>Mouse PI3KC2a 377-1686	1693.89	7.91138e-14	1.60295e-24	DLVTEDGADPNPYVKTYLLPDTHK	15	1209	>Mouse PI3KC2a 377-1686	2700.33	1.38996e-43	1.38996e-43	>Mouse PI3KC2a 377-1686-1061->Mouse PI3KC2a 377-1686-1223	NA	NA	>Mouse PI3KC2a 377-1686	>Mouse PI3KC2a 377-1686	1061	1223	0	Mouse	Mouse	NA_1061	NA_1223	KYNPDKHYIYVVR	DLVTEDGADPNPYVKTYLLPDTHK	NA_1061-NA_1223	1061	1223
5473-1-1-1-3-1	L1_20190823_HS_1030_VH_4b.mgf	26141	5	4104.01	3	YNPDKHYIYVVR	5	1062	>Mouse PI3KC2a 377-1686	1565.8	0.00161533	1.52933e-14	APFVLTSDMAYVINGGEKPTIR	18	913	>Mouse PI3KC2a 377-1686	2378.23	4.57992e-17	4.57992e-17	>Mouse PI3KC2a 377-1686-1066->Mouse PI3KC2a 377-1686-930	NA	NA	>Mouse PI3KC2a 377-1686	>Mouse PI3KC2a 377-1686	1066	930	0	Mouse	Mouse	NA_1066	NA_930	YNPDKHYIYVVR	APFVLTSDMAYVINGGEKPTIR	NA_1066-NA_930	1066	930
6789-1-1-1-2-1	L1_20190823_HS_1030_VH_4b.mgf	30489	5	4126.22	17	LSIIFPLWKLPGFPNR	9	1099	>Mouse PI3KC2a 377-1686	1897.1	7.43401e-29	7.43401e-29	NIIQQDKLETLESDIKGK	16	483	>Mouse PI3KC2a 377-1686	2071.12	1.82833e-17	4.47368e-33	>Mouse PI3KC2a 377-1686-1107->Mouse PI3KC2a 377-1686-498	NA	NA	>Mouse PI3KC2a 377-1686	>Mouse PI3KC2a 377-1686	1107	498	0	Mouse	Mouse	NA_1107	NA_498	LSIIFPLWKLPGFPNR	NIIQQDKLETLESDIKGK	NA_1107-NA_498	1107	498
3535-1-1-1-2-1	L1_20190823_HS_1030_VH_4b.mgf	18071	5	3210.68	7	THIKDVAAK	4	1120	>Mouse PI3KC2a 377-1686	981.561	0.0649981	5.81315e-16	NIIQQDKLETLESDIKGK	16	483	>Mouse PI3KC2a 377-1686	2071.12	4.78117e-28	5.13602e-48	>Mouse PI3KC2a 377-1686-1123->Mouse PI3KC2a 377-1686-498	NA	NA	>Mouse PI3KC2a 377-1686	>Mouse PI3KC2a 377-1686	1123	498	0	Mouse	Mouse	NA_1123	NA_498	THIKDVAAK	NIIQQDKLETLESDIKGK	NA_1123-NA_498	1123	498
4738-1-1-1-1-1	L1_20190823_HS_1030_VH_4b.mgf	22801	4	3789.9	8	THIKDVAAK	4	1120	>Mouse PI3KC2a 377-1686	981.561	2.77166e-09	4.84212e-27	DRAPFVLTSDMAYVINGGEKPTIR	20	911	>Mouse PI3KC2a 377-1686	2649.36	6.89883e-26	1.01521e-32	>Mouse PI3KC2a 377-1686-1123->Mouse PI3KC2a 377-1686-930	NA	NA	>Mouse PI3KC2a 377-1686	>Mouse PI3KC2a 377-1686	1123	930	0	Mouse	Mouse	NA_1123	NA_930	THIKDVAAK	DRAPFVLTSDMAYVINGGEKPTIR	NA_1123-NA_930	1123	930
2729-1-1-1-2-1	L1_20190823_HS_1030_VH_4b.mgf	13189	6	2617.39	2	THIKDVAAK	4	1120	>Mouse PI3KC2a 377-1686	981.561	1.2797e-18	2.05339e-31	IKEVSVFTYHKK	11	1050	>Mouse PI3KC2a 377-1686	1477.83	1.63936e-21	5.76293e-49	>Mouse PI3KC2a 377-1686-1060->Mouse PI3KC2a 377-1686-1123	NA	NA	>Mouse PI3KC2a 377-1686	>Mouse PI3KC2a 377-1686	1060	1123	0	Mouse	Mouse	NA_1060	NA_1123	IKEVSVFTYHKK	THIKDVAAK	NA_1060-NA_1123	1060	1123
2668-1-1-1-1-1	L1_20190823_HS_1030_VH_4b.mgf	12970	5	2832.44	16	THIKDVAAK	4	1120	>Mouse PI3KC2a 377-1686	981.561	8.42821e-05	1.04535e-20	KYNPDKHYIYVVR	1	1061	>Mouse PI3KC2a 377-1686	1693.89	1.05344e-14	5.53151e-37	>Mouse PI3KC2a 377-1686-1061->Mouse PI3KC2a 377-1686-1123	NA	NA	>Mouse PI3KC2a 377-1686	>Mouse PI3KC2a 377-1686	1061	1123	0	Mouse	Mouse	NA_1061	NA_1123	KYNPDKHYIYVVR	THIKDVAAK	NA_1061-NA_1123	1061	1123
2845-1-1-1-1-1	L1_20190823_HS_1030_VH_4b.mgf	14048	5	2705.36	1	THIKDVAAK	4	1120	>Mouse PI3KC2a 377-1686	981.561	4.4136e-17	3.25827e-33	YNPDKHYIYVVR	5	1062	>Mouse PI3KC2a 377-1686	1565.8	4.88465e-18	2.30038e-31	>Mouse PI3KC2a 377-1686-1066->Mouse PI3KC2a 377-1686-1123	NA	NA	>Mouse PI3KC2a 377-1686	>Mouse PI3KC2a 377-1686	1066	1123	0	Mouse	Mouse	NA_1066	NA_1123	YNPDKHYIYVVR	THIKDVAAK	NA_1066-NA_1123	1066	1123
6804-1-1-1-1-1	L1_20190823_HS_1030_VH_4b.mgf	30534	5	5039.47	6	THIKDVAAK	4	1120	>Mouse PI3KC2a 377-1686	981.561	2.15807e-05	1.31797e-20	KIELNSYLQSLMoNASTDVAECDLVCTFFHPLLR	1	1130	>Mouse PI3KC2a 377-1686	3899.89	4.23956e-48	2.91165e-72	>Mouse PI3KC2a 377-1686-1123->Mouse PI3KC2a 377-1686-1130	NA	NA	>Mouse PI3KC2a 377-1686	>Mouse PI3KC2a 377-1686	1123	1130	0	Mouse	Mouse	NA_1123	NA_1130	THIKDVAAK	KIELNSYLQSLMoNASTDVAECDLVCTFFHPLLR	NA_1123-NA_1130	1123	1130
4040-1-1-1-1-1	L1_20190823_HS_1030_VH_4a.mgf	19765	4	3839.89	4	THIKDVAAK	4	1120	>Mouse PI3KC2a 377-1686	981.561	3.082e-11	1.12831e-26	DLVTEDGADPNPYVKTYLLPDTHK	15	1209	>Mouse PI3KC2a 377-1686	2700.33	1.15345e-42	9.03174e-59	>Mouse PI3KC2a 377-1686-1123->Mouse PI3KC2a 377-1686-1223	NA	NA	>Mouse PI3KC2a 377-1686	>Mouse PI3KC2a 377-1686	1123	1223	0	Mouse	Mouse	NA_1123	NA_1223	THIKDVAAK	DLVTEDGADPNPYVKTYLLPDTHK	NA_1123-NA_1223	1123	1223
2680-1-1-1-1-1	L1_20190823_HS_1030_VH_4b.mgf	13012	4	2542.31	4	THIKDVAAK	4	1120	>Mouse PI3KC2a 377-1686	981.561	1.42835e-10	7.29848e-24	TYLLPDTHKTSK	9	1224	>Mouse PI3KC2a 377-1686	1402.75	1.21759e-15	1.98129e-33	>Mouse PI3KC2a 377-1686-1123->Mouse PI3KC2a 377-1686-1232	NA	NA	>Mouse PI3KC2a 377-1686	>Mouse PI3KC2a 377-1686	1123	1232	0	Mouse	Mouse	NA_1123	NA_1232	THIKDVAAK	TYLLPDTHKTSK	NA_1123-NA_1232	1123	1232
2405-1-2-1-1-1	L1_20190823_HS_1030_VH_4b.mgf	11899	5	2698.41	5	THIKDVAAKR	9	1120	>Mouse PI3KC2a 377-1686	1137.66	1.51936e-08	1.59282e-29	TYLLPDTHKTSK	9	1224	>Mouse PI3KC2a 377-1686	1402.75	6.84685e-16	2.81818e-32	>Mouse PI3KC2a 377-1686-1128->Mouse PI3KC2a 377-1686-1232	NA	NA	>Mouse PI3KC2a 377-1686	>Mouse PI3KC2a 377-1686	1128	1232	0	Mouse	Mouse	NA_1128	NA_1232	THIKDVAAKR	TYLLPDTHKTSK	NA_1128-NA_1232	1128	1232
4415-1-1-1-1-1	L1_20190823_HS_1030_VH_4a.mgf	21231	5	3516.7	8	DVAAKR	5	1124	>Mouse PI3KC2a 377-1686	658.376	1.40698e-05	3.40793e-17	DLVTEDGADPNPYVKTYLLPDTHK	15	1209	>Mouse PI3KC2a 377-1686	2700.33	2.80198e-36	1.47109e-65	>Mouse PI3KC2a 377-1686-1128->Mouse PI3KC2a 377-1686-1223	NA	NA	>Mouse PI3KC2a 377-1686	>Mouse PI3KC2a 377-1686	1128	1223	0	Mouse	Mouse	NA_1128	NA_1223	DVAAKR	DLVTEDGADPNPYVKTYLLPDTHK	NA_1128-NA_1223	1128	1223
3723-1-1-1-1-1	L1_20190823_HS_1030_VH_4b.mgf	18893	6	4330.1	4	DEKAEGIAR	3	1163	>Mouse PI3KC2a 377-1686	987.499	7.74462e-14	1.72799e-28	FSGLPSNDEPILSFSPKTYSFRQDGRIK	17	1024	>Mouse PI3KC2a 377-1686	3185.61	0.1321	2.58565e-21	>Mouse PI3KC2a 377-1686-1040->Mouse PI3KC2a 377-1686-1165	NA	NA	>Mouse PI3KC2a 377-1686	>Mouse PI3KC2a 377-1686	1040	1165	0	Mouse	Mouse	NA_1040	NA_1165	FSGLPSNDEPILSFSPKTYSFRQDGRIK	DEKAEGIAR	NA_1040-NA_1165	1040	1165
2841-2-1-1-2-1	L1_20190823_HS_1030_VH_4b.mgf	13918	4	2623.33	9	DEKAEGIAR	3	1163	>Mouse PI3KC2a 377-1686	987.499	6.50453e-25	3.49389e-36	IKEVSVFTYHKK	11	1050	>Mouse PI3KC2a 377-1686	1477.83	1.17044e-08	1.20466e-21	>Mouse PI3KC2a 377-1686-1060->Mouse PI3KC2a 377-1686-1165	NA	NA	>Mouse PI3KC2a 377-1686	>Mouse PI3KC2a 377-1686	1060	1165	0	Mouse	Mouse	NA_1060	NA_1165	IKEVSVFTYHKK	DEKAEGIAR	NA_1060-NA_1165	1060	1165
2812-1-1-1-1-1	L1_20190823_HS_1030_VH_4b.mgf	13664	6	2839.39	4	DEKAEGIAR	3	1163	>Mouse PI3KC2a 377-1686	987.499	1.07638e-19	6.14885e-30	KYNPDKHYIYVVR	1	1061	>Mouse PI3KC2a 377-1686	1693.89	4.35073e-10	1.10968e-37	>Mouse PI3KC2a 377-1686-1061->Mouse PI3KC2a 377-1686-1165	NA	NA	>Mouse PI3KC2a 377-1686	>Mouse PI3KC2a 377-1686	1061	1165	0	Mouse	Mouse	NA_1061	NA_1165	KYNPDKHYIYVVR	DEKAEGIAR	NA_1061-NA_1165	1061	1165
6967-1-1-1-2-1	L1_20190823_HS_1030_VH_4b.mgf	31045	5	5462.65	2	TYLLPDTHKTSK	9	1224	>Mouse PI3KC2a 377-1686	1402.75	0.000986195	6.11177e-17	KIELNSYLQSLMoNASTDVAECDLVCTFFHPLLR	1	1130	>Mouse PI3KC2a 377-1686	3899.89	3.29158e-18	2.07808e-45	>Mouse PI3KC2a 377-1686-1130->Mouse PI3KC2a 377-1686-1232	NA	NA	>Mouse PI3KC2a 377-1686	>Mouse PI3KC2a 377-1686	1130	1232	0	Mouse	Mouse	NA_1130	NA_1232	KIELNSYLQSLMoNASTDVAECDLVCTFFHPLLR	TYLLPDTHKTSK	NA_1130-NA_1232	1130	1232
6945-1-1-1-1-1	L1_20190823_HS_1030_VH_4b.mgf	30975	4	4558.24	9	ENFFLGGITLPLKDFNLSK	13	1280	>Mouse PI3KC2a 377-1686	2152.16	3.341e-22	2.84375e-35	NPTFNEMLVYSGYSKETLR	15	1246	>Mouse PI3KC2a 377-1686	2248.08	1.54208e-12	1.37604e-27	>Mouse PI3KC2a 377-1686-1260->Mouse PI3KC2a 377-1686-1292	NA	NA	>Mouse PI3KC2a 377-1686	>Mouse PI3KC2a 377-1686	1260	1292	0	Mouse	Mouse	NA_1260	NA_1292	NPTFNEMLVYSGYSKETLR	ENFFLGGITLPLKDFNLSK	NA_1260-NA_1292	1260	1292
4763-1-1-1-1-1	L1_20190823_HS_1030_VH_4a.mgf	22481	4	3601.69	10	DFNLSKETVK	6	1293	>Mouse PI3KC2a 377-1686	1179.61	3.49067e-17	1.1731e-33	NPTFNEMoLVYSGYSKETLR	15	1246	>Mouse PI3KC2a 377-1686	2264.08	5.72932e-51	3.73581e-62	>Mouse PI3KC2a 377-1686-1260->Mouse PI3KC2a 377-1686-1298	NA	NA	>Mouse PI3KC2a 377-1686	>Mouse PI3KC2a 377-1686	1260	1298	0	Mouse	Mouse	NA_1260	NA_1298	NPTFNEMoLVYSGYSKETLR	DFNLSKETVK	NA_1260-NA_1298	1260	1298
peptide color code
Black	PI3KC2a core
green	PX
red	C2

## Sheet: sample_2_all_crosslinks_cln
index	file_name	scan	charge	precursor_mass	spectra_num	peptide_a	xl_a	pep_pos_a	protein_a	mass_a	n_score_a	n_score_a_MS2_MS3	peptide_b	xl_b	pep_pos_b	protein_b	mass_b	n_score_b	n_score_b_MS2_MS3	protein_a_b	gene_a	gene_b	protein_a_cln	protein_b_cln	AbsPos1	AbsPos2	shared_seq	Protein1	Protein2	pro_site_a	pro_site_b	peptide_a_resort	peptide_b_resort	pro_site_ab	LinkPos1	LinkPos2
6301-1-2-1-2-1	L1_20190823_HS_1030_VH_5a.mgf	28085	5	4079.07	17	YLYQIEKPYKEVMTR	10	160	>Mouse PI3KC2a 377-1686	1960.01	0.0841006	7.00193e-15	YLYQIEKPYKEVMTR	10	160	>Mouse PI3KC2a 377-1686	1960.01	0.0841006	7.00193e-15	>Mouse PI3KC2a 377-1686-169->Mouse PI3KC2a 377-1686-169	NA	NA	>Mouse PI3KC2a 377-1686	>Mouse PI3KC2a 377-1686	169	169	0	Mouse	Mouse	NA_169	NA_169	YLYQIEKPYKEVMTR	YLYQIEKPYKEVMTR	NA_169-NA_169	169	169
4876-1-1-1-1-1	L1_20190823_HS_1030_VH_5a.mgf	22614	4	3505.74	10	YLYQIEKPYK	7	160	>Mouse PI3KC2a 377-1686	1343.71	6.1389e-05	2.06071e-16	KICSALDGVETPSVTEAVK	1	210	>Mouse PI3KC2a 377-1686	2003.02	4.62134e-14	4.62134e-14	>Mouse PI3KC2a 377-1686-166->Mouse PI3KC2a 377-1686-210	NA	NA	>Mouse PI3KC2a 377-1686	>Mouse PI3KC2a 377-1686	166	210	0	Mouse	Mouse	NA_166	NA_210	YLYQIEKPYK	KICSALDGVETPSVTEAVK	NA_166-NA_210	166	210
5527-1-2-1-1-1	L1_20190823_HS_1030_VH_5b.mgf	24686	4	4359.23	8	YLYQIEKPYKEVMoTR	10	160	>Mouse PI3KC2a 377-1686	1976.01	2.9856e-08	6.20527e-25	LLYLWTSSHTNSIPGAIPKK	19	434	>Mouse PI3KC2a 377-1686	2225.22	2.9137e-13	5.01511e-30	>Mouse PI3KC2a 377-1686-169->Mouse PI3KC2a 377-1686-452	NA	NA	>Mouse PI3KC2a 377-1686	>Mouse PI3KC2a 377-1686	169	452	0	Mouse	Mouse	NA_169	NA_452	YLYQIEKPYKEVMoTR	LLYLWTSSHTNSIPGAIPKK	NA_169-NA_452	169	452
6571-1-1-1-1-1	L1_20190823_HS_1030_VH_5b.mgf	28910	4	3014.59	5	YLYQIEKPYK	7	160	>Mouse PI3KC2a 377-1686	1343.71	3.94987e-25	3.26205e-37	QMKLVQLLGGVAEK	3	675	>Mouse PI3KC2a 377-1686	1512.87	3.93181e-34	2.34363e-52	>Mouse PI3KC2a 377-1686-166->Mouse PI3KC2a 377-1686-677	NA	NA	>Mouse PI3KC2a 377-1686	>Mouse PI3KC2a 377-1686	166	677	0	Mouse	Mouse	NA_166	NA_677	YLYQIEKPYK	QMKLVQLLGGVAEK	NA_166-NA_677	166	677
5660-1-1-1-1-1	L1_20190823_HS_1030_VH_5a.mgf	25628	4	2882.56	2	YLYQIEKPYK	7	160	>Mouse PI3KC2a 377-1686	1343.71	5.01966e-17	5.01966e-17	LVQLLGGVAEKVR	11	678	>Mouse PI3KC2a 377-1686	1380.85	2.66706e-38	2.66706e-38	>Mouse PI3KC2a 377-1686-166->Mouse PI3KC2a 377-1686-688	NA	NA	>Mouse PI3KC2a 377-1686	>Mouse PI3KC2a 377-1686	166	688	0	Mouse	Mouse	NA_166	NA_688	YLYQIEKPYK	LVQLLGGVAEKVR	NA_166-NA_688	166	688
5711-1-1-1-1-1	L1_20190823_HS_1030_VH_5b.mgf	25425	4	3550.65	15	PYKEVMoTR	3	167	>Mouse PI3KC2a 377-1686	1038.52	0.0014568	5.02547e-13	TAEDDEAPVDLNKYLYQIEK	13	147	>Mouse PI3KC2a 377-1686	2353.13	1.10381e-12	4.30726e-23	>Mouse PI3KC2a 377-1686-159->Mouse PI3KC2a 377-1686-169	NA	NA	>Mouse PI3KC2a 377-1686	>Mouse PI3KC2a 377-1686	159	169	0	Mouse	Mouse	NA_159	NA_169	TAEDDEAPVDLNKYLYQIEK	PYKEVMoTR	NA_159-NA_169	159	169
4325-1-1-1-1-1	L1_20190823_HS_1030_VH_5b.mgf	20093	4	3386.78	20	AVDQVIKAVR	7	200	>Mouse PI3KC2a 377-1686	1097.66	2.20216e-26	2.20216e-26	KICSALDGVETPSVTEAVKK	1	210	>Mouse PI3KC2a 377-1686	2131.12	1.65025e-37	8.50854e-62	>Mouse PI3KC2a 377-1686-206->Mouse PI3KC2a 377-1686-210	NA	NA	>Mouse PI3KC2a 377-1686	>Mouse PI3KC2a 377-1686	206	210	0	Mouse	Mouse	NA_206	NA_210	AVDQVIKAVR	KICSALDGVETPSVTEAVKK	NA_206-NA_210	206	210
4697-1-1-1-2-1	L1_20190823_HS_1030_VH_5b.mgf	21676	4	3258.68	19	AVDQVIKAVR	7	200	>Mouse PI3KC2a 377-1686	1097.66	2.21266e-19	5.93939e-36	ICSALDGVETPSVTEAVKK	18	211	>Mouse PI3KC2a 377-1686	2003.02	8.13886e-27	5.37513e-44	>Mouse PI3KC2a 377-1686-206->Mouse PI3KC2a 377-1686-228	NA	NA	>Mouse PI3KC2a 377-1686	>Mouse PI3KC2a 377-1686	206	228	0	Mouse	Mouse	NA_206	NA_228	AVDQVIKAVR	ICSALDGVETPSVTEAVKK	NA_206-NA_228	206	228
3670-1-1-1-1-1	L1_20190823_HS_1030_VH_5b.mgf	16918	4	2792.4	2	AVDQVIKAVR	7	200	>Mouse PI3KC2a 377-1686	1097.66	1.68151e-14	3.80562e-29	NKSADVTSLSGSDTR	2	239	>Mouse PI3KC2a 377-1686	1536.74	3.20793e-36	4.36475e-55	>Mouse PI3KC2a 377-1686-206->Mouse PI3KC2a 377-1686-240	NA	NA	>Mouse PI3KC2a 377-1686	>Mouse PI3KC2a 377-1686	206	240	0	Mouse	Mouse	NA_206	NA_240	AVDQVIKAVR	NKSADVTSLSGSDTR	NA_206-NA_240	206	240
6289-1-1-1-1-1	L1_20190823_HS_1030_VH_5a.mgf	28044	4	2747.47	1	AVDQVIKAVR	7	200	>Mouse PI3KC2a 377-1686	1097.66	1.30274e-29	1.30704e-42	VGTYKNFFYLIK	5	355	>Mouse PI3KC2a 377-1686	1491.81	1.16365e-13	5.94273e-26	>Mouse PI3KC2a 377-1686-206->Mouse PI3KC2a 377-1686-359	NA	NA	>Mouse PI3KC2a 377-1686	>Mouse PI3KC2a 377-1686	206	359	0	Mouse	Mouse	NA_206	NA_359	AVDQVIKAVR	VGTYKNFFYLIK	NA_206-NA_359	206	359
5455-1-1-1-1-1	L1_20190823_HS_1030_VH_5a.mgf	24774	4	3481.88	1	AVDQVIKAVR	7	200	>Mouse PI3KC2a 377-1686	1097.66	2.0372e-15	1.45193e-26	LLYLWTSSHTNSIPGAIPKK	19	434	>Mouse PI3KC2a 377-1686	2225.22	5.66956e-06	2.7139e-17	>Mouse PI3KC2a 377-1686-206->Mouse PI3KC2a 377-1686-452	NA	NA	>Mouse PI3KC2a 377-1686	>Mouse PI3KC2a 377-1686	206	452	0	Mouse	Mouse	NA_206	NA_452	AVDQVIKAVR	LLYLWTSSHTNSIPGAIPKK	NA_206-NA_452	206	452
5718-2-1-1-1-1	L1_20190823_HS_1030_VH_5a.mgf	25891	5	3832.03	6	AVDQVIKAVR	7	200	>Mouse PI3KC2a 377-1686	1097.66	5.19508e-15	1.58001e-32	IWLKEGLDLRMoVIFRCLSTGR	4	785	>Mouse PI3KC2a 377-1686	2578.39	0.12771	4.05202e-10	>Mouse PI3KC2a 377-1686-206->Mouse PI3KC2a 377-1686-788	NA	NA	>Mouse PI3KC2a 377-1686	>Mouse PI3KC2a 377-1686	206	788	0	Mouse	Mouse	NA_206	NA_788	AVDQVIKAVR	IWLKEGLDLRMoVIFRCLSTGR	NA_206-NA_788	206	788
4698-1-1-1-1-1	L1_20190823_HS_1030_VH_5b.mgf	21682	5	3888.97	5	AVDQVIKAVR	7	200	>Mouse PI3KC2a 377-1686	1097.66	1.42918e-19	3.83632e-36	KTRNPTFNEMLVYSGYSKETLR	1	1243	>Mouse PI3KC2a 377-1686	2633.33	0.122513	2.59227e-13	>Mouse PI3KC2a 377-1686-1243->Mouse PI3KC2a 377-1686-206	NA	NA	>Mouse PI3KC2a 377-1686	>Mouse PI3KC2a 377-1686	1243	206	0	Mouse	Mouse	NA_1243	NA_206	KTRNPTFNEMLVYSGYSKETLR	AVDQVIKAVR	NA_1243-NA_206	1243	206
5850-1-1-1-1-1	L1_20190823_HS_1030_VH_5a.mgf	26387	4	4387.25	23	KICSALDGVETPSVTEAVK	1	210	>Mouse PI3KC2a 377-1686	2003.02	6.51619e-36	4.70184e-49	LLYLWTSSHTNSIPGAIPKK	19	434	>Mouse PI3KC2a 377-1686	2225.22	6.23761e-10	6.41762e-29	>Mouse PI3KC2a 377-1686-210->Mouse PI3KC2a 377-1686-452	NA	NA	>Mouse PI3KC2a 377-1686	>Mouse PI3KC2a 377-1686	210	452	0	Mouse	Mouse	NA_210	NA_452	KICSALDGVETPSVTEAVK	LLYLWTSSHTNSIPGAIPKK	NA_210-NA_452	210	452
8254-1-2-1-1-1	L1_20190823_HS_1030_VH_5b.mgf	34424	4	5374.65	12	ICSALDGVETPSVTEAVKK	18	211	>Mouse PI3KC2a 377-1686	2003.02	7.98197e-15	2.64518e-22	NSTKGSLNPENPVQVSMDHLTTAIYDLLR	4	255	>Mouse PI3KC2a 377-1686	3212.61	7.69045e-08	9.96471e-24	>Mouse PI3KC2a 377-1686-228->Mouse PI3KC2a 377-1686-258	NA	NA	>Mouse PI3KC2a 377-1686	>Mouse PI3KC2a 377-1686	228	258	0	Mouse	Mouse	NA_228	NA_258	ICSALDGVETPSVTEAVKK	NSTKGSLNPENPVQVSMDHLTTAIYDLLR	NA_228-NA_258	228	258
4173-1-1-1-1-1	L1_20190823_HS_1030_VH_5b.mgf	19539	4	3698.77	2	NKSADVTSLSGSDTR	2	239	>Mouse PI3KC2a 377-1686	1536.74	2.55996e-22	2.18081e-38	KICSALDGVETPSVTEAVK	1	210	>Mouse PI3KC2a 377-1686	2003.02	1.28278e-29	1.28278e-29	>Mouse PI3KC2a 377-1686-210->Mouse PI3KC2a 377-1686-240	NA	NA	>Mouse PI3KC2a 377-1686	>Mouse PI3KC2a 377-1686	210	240	0	Mouse	Mouse	NA_210	NA_240	KICSALDGVETPSVTEAVK	NKSADVTSLSGSDTR	NA_210-NA_240	210	240
4124-1-1-1-2-1	L1_20190823_HS_1030_VH_5b.mgf	19295	4	3697.76	1	NKSADVTSLSGSDTR	2	239	>Mouse PI3KC2a 377-1686	1536.74	5.27713e-27	8.87046e-45	ICSALDGVETPSVTEAVKK	18	211	>Mouse PI3KC2a 377-1686	2003.02	1.12965e-36	4.75063e-54	>Mouse PI3KC2a 377-1686-228->Mouse PI3KC2a 377-1686-240	NA	NA	>Mouse PI3KC2a 377-1686	>Mouse PI3KC2a 377-1686	228	240	0	Mouse	Mouse	NA_228	NA_240	ICSALDGVETPSVTEAVKK	NKSADVTSLSGSDTR	NA_228-NA_240	228	240
7969-1-1-1-1-1	L1_20190823_HS_1030_VH_5a.mgf	33525	5	4907.35	2	NKSADVTSLSGSDTR	2	239	>Mouse PI3KC2a 377-1686	1536.74	7.25592e-34	7.0754e-53	NSTKGSLNPENPVQVSMDHLTTAIYDLLR	4	255	>Mouse PI3KC2a 377-1686	3212.61	4.97629e-29	1.02288e-55	>Mouse PI3KC2a 377-1686-240->Mouse PI3KC2a 377-1686-258	NA	NA	>Mouse PI3KC2a 377-1686	>Mouse PI3KC2a 377-1686	240	258	0	Mouse	Mouse	NA_240	NA_258	NKSADVTSLSGSDTR	NSTKGSLNPENPVQVSMDHLTTAIYDLLR	NA_240-NA_258	240	258
6337-2-1-1-1-1	L1_20190823_HS_1030_VH_5b.mgf	28154	5	3388.66	1	DLFKPIQSK	4	345	>Mouse PI3KC2a 377-1686	1074.61	1.86788e-14	1.00549e-27	DSSFGLSKEDKVFLWENR	8	508	>Mouse PI3KC2a 377-1686	2156.05	9.41267e-34	2.66855e-56	>Mouse PI3KC2a 377-1686-348->Mouse PI3KC2a 377-1686-515	NA	NA	>Mouse PI3KC2a 377-1686	>Mouse PI3KC2a 377-1686	348	515	0	Mouse	Mouse	NA_348	NA_515	DLFKPIQSK	DSSFGLSKEDKVFLWENR	NA_348-NA_515	348	515
3493-1-1-1-1-1	L1_20190823_HS_1030_VH_5b.mgf	16109	4	1927.01	1	KVGTYK	1	354	>Mouse PI3KC2a 377-1686	694.401	1	3.18951e-10	DLFKPIQSK	4	345	>Mouse PI3KC2a 377-1686	1074.61	5.57417e-13	5.25468e-24	>Mouse PI3KC2a 377-1686-348->Mouse PI3KC2a 377-1686-354	NA	NA	>Mouse PI3KC2a 377-1686	>Mouse PI3KC2a 377-1686	348	354	0	Mouse	Mouse	NA_348	NA_354	DLFKPIQSK	KVGTYK	NA_348-NA_354	348	354
1775-1-1-1-1-1	L1_20190823_HS_1030_VH_5b.mgf	8892	4	1650.86	7	KVGTYK	1	354	>Mouse PI3KC2a 377-1686	694.401	7.90396e-14	4.84219e-20	KGPEALGK	1	409	>Mouse PI3KC2a 377-1686	798.46	5.13392e-24	1.75322e-32	>Mouse PI3KC2a 377-1686-354->Mouse PI3KC2a 377-1686-409	NA	NA	>Mouse PI3KC2a 377-1686	>Mouse PI3KC2a 377-1686	354	409	0	Mouse	Mouse	NA_354	NA_409	KVGTYK	KGPEALGK	NA_354-NA_409	354	409
6513-1-1-1-2-1	L1_20190823_HS_1030_VH_5a.mgf	28783	4	3653.84	14	VGTYKNFFYLIK	5	355	>Mouse PI3KC2a 377-1686	1491.81	3.61543e-10	5.06796e-23	ICSALDGVETPSVTEAVKK	18	211	>Mouse PI3KC2a 377-1686	2003.02	3.22143e-24	4.66403e-43	>Mouse PI3KC2a 377-1686-228->Mouse PI3KC2a 377-1686-359	NA	NA	>Mouse PI3KC2a 377-1686	>Mouse PI3KC2a 377-1686	228	359	0	Mouse	Mouse	NA_228	NA_359	ICSALDGVETPSVTEAVKK	VGTYKNFFYLIK	NA_228-NA_359	228	359
5838-1-1-1-1-1	L1_20190823_HS_1030_VH_5a.mgf	26345	4	3186.55	1	VGTYKNFFYLIK	5	355	>Mouse PI3KC2a 377-1686	1491.81	2.65845e-08	8.20724e-21	NKSADVTSLSGSDTR	2	239	>Mouse PI3KC2a 377-1686	1536.74	9.64821e-44	9.64821e-44	>Mouse PI3KC2a 377-1686-240->Mouse PI3KC2a 377-1686-359	NA	NA	>Mouse PI3KC2a 377-1686	>Mouse PI3KC2a 377-1686	240	359	0	Mouse	Mouse	NA_240	NA_359	NKSADVTSLSGSDTR	VGTYKNFFYLIK	NA_240-NA_359	240	359
3846-1-1-1-1-1	L1_20190823_HS_1030_VH_5b.mgf	17690	4	2031.07	5	KGPEALGK	1	409	>Mouse PI3KC2a 377-1686	798.46	0.055978	3.34521e-14	DLFKPIQSK	4	345	>Mouse PI3KC2a 377-1686	1074.61	5.24179e-17	5.24179e-17	>Mouse PI3KC2a 377-1686-348->Mouse PI3KC2a 377-1686-409	NA	NA	>Mouse PI3KC2a 377-1686	>Mouse PI3KC2a 377-1686	348	409	0	Mouse	Mouse	NA_348	NA_409	DLFKPIQSK	KGPEALGK	NA_348-NA_409	348	409
4811-1-1-1-1-1	L1_20190823_HS_1030_VH_5b.mgf	22135	5	3181.68	8	KGPEALGK	1	409	>Mouse PI3KC2a 377-1686	798.46	0.00119903	1.49104e-10	LLYLWTSSHTNSIPGAIPKK	19	434	>Mouse PI3KC2a 377-1686	2225.22	1.411e-28	8.02043e-43	>Mouse PI3KC2a 377-1686-409->Mouse PI3KC2a 377-1686-452	NA	NA	>Mouse PI3KC2a 377-1686	>Mouse PI3KC2a 377-1686	409	452	0	Mouse	Mouse	NA_409	NA_452	KGPEALGK	LLYLWTSSHTNSIPGAIPKK	NA_409-NA_452	409	452
1701-1-1-1-1-1	L1_20190823_HS_1030_VH_5a.mgf	9168	4	1883.91	3	KGPEALGK	1	409	>Mouse PI3KC2a 377-1686	798.46	1.37961e-21	8.5606e-31	KSYVMoER	1	453	>Mouse PI3KC2a 377-1686	927.448	1.37961e-21	1.11989e-29	>Mouse PI3KC2a 377-1686-409->Mouse PI3KC2a 377-1686-453	NA	NA	>Mouse PI3KC2a 377-1686	>Mouse PI3KC2a 377-1686	409	453	0	Mouse	Mouse	NA_409	NA_453	KGPEALGK	KSYVMoER	NA_409-NA_453	409	453
5717-1-1-1-1-1	L1_20190823_HS_1030_VH_5b.mgf	25451	4	2919.42	1	VSLTLFDFKR	9	417	>Mouse PI3KC2a 377-1686	1224.69	0.0678663	5.63896e-11	NKSADVTSLSGSDTR	2	239	>Mouse PI3KC2a 377-1686	1536.74	3.56795e-21	3.56795e-21	>Mouse PI3KC2a 377-1686-240->Mouse PI3KC2a 377-1686-425	NA	NA	>Mouse PI3KC2a 377-1686	>Mouse PI3KC2a 377-1686	240	425	0	Mouse	Mouse	NA_240	NA_425	NKSADVTSLSGSDTR	VSLTLFDFKR	NA_240-NA_425	240	425
3314-1-1-1-1-1	L1_20190823_HS_1030_VH_5a.mgf	15959	4	2429.16	1	KSYVMoER	1	453	>Mouse PI3KC2a 377-1686	927.448	1.21613e-14	4.68851e-24	YLYQIEKPYK	7	160	>Mouse PI3KC2a 377-1686	1343.71	3.33978e-22	4.68602e-33	>Mouse PI3KC2a 377-1686-166->Mouse PI3KC2a 377-1686-453	NA	NA	>Mouse PI3KC2a 377-1686	>Mouse PI3KC2a 377-1686	166	453	0	Mouse	Mouse	NA_166	NA_453	YLYQIEKPYK	KSYVMoER	NA_166-NA_453	166	453
3759-1-1-1-2-1	L1_20190823_HS_1030_VH_5a.mgf	18179	5	3029.47	13	KSYVMER	1	453	>Mouse PI3KC2a 377-1686	911.453	1.38135e-13	3.64727e-20	YLYQIEKPYKEVMTR	10	160	>Mouse PI3KC2a 377-1686	1960.01	4.06445e-34	8.98447e-54	>Mouse PI3KC2a 377-1686-169->Mouse PI3KC2a 377-1686-453	NA	NA	>Mouse PI3KC2a 377-1686	>Mouse PI3KC2a 377-1686	169	453	0	Mouse	Mouse	NA_169	NA_453	YLYQIEKPYKEVMTR	KSYVMER	NA_169-NA_453	169	453
3547-1-1-1-1-1	L1_20190823_HS_1030_VH_5b.mgf	16372	4	2167.11	20	KSYVMER	1	453	>Mouse PI3KC2a 377-1686	911.453	3.89383e-15	2.16816e-22	AVDQVIKAVR	7	200	>Mouse PI3KC2a 377-1686	1097.66	3.63803e-31	2.87528e-45	>Mouse PI3KC2a 377-1686-206->Mouse PI3KC2a 377-1686-453	NA	NA	>Mouse PI3KC2a 377-1686	>Mouse PI3KC2a 377-1686	206	453	0	Mouse	Mouse	NA_206	NA_453	AVDQVIKAVR	KSYVMER	NA_206-NA_453	206	453
3581-1-1-1-1-1	L1_20190823_HS_1030_VH_5a.mgf	17250	4	3201.57	7	KSYVMER	1	453	>Mouse PI3KC2a 377-1686	911.453	1.0667e-07	1.51157e-15	KICSALDGVETPSVTEAVKK	1	210	>Mouse PI3KC2a 377-1686	2131.12	4.83387e-11	5.22802e-37	>Mouse PI3KC2a 377-1686-210->Mouse PI3KC2a 377-1686-453	NA	NA	>Mouse PI3KC2a 377-1686	>Mouse PI3KC2a 377-1686	210	453	0	Mouse	Mouse	NA_210	NA_453	KICSALDGVETPSVTEAVKK	KSYVMER	NA_210-NA_453	210	453
6761-1-1-1-1-1	L1_20190823_HS_1030_VH_5b.mgf	29550	4	2790.4	5	KSYVMER	1	453	>Mouse PI3KC2a 377-1686	911.453	7.70269e-10	3.42154e-19	GPEALGKVSLTLFDFK	7	410	>Mouse PI3KC2a 377-1686	1720.94	2.22483e-35	1.20662e-53	>Mouse PI3KC2a 377-1686-416->Mouse PI3KC2a 377-1686-453	NA	NA	>Mouse PI3KC2a 377-1686	>Mouse PI3KC2a 377-1686	416	453	0	Mouse	Mouse	NA_416	NA_453	GPEALGKVSLTLFDFK	KSYVMER	NA_416-NA_453	416	453
3992-1-1-1-2-1	L1_20190823_HS_1030_VH_5a.mgf	19284	4	3156.57	4	KSYVMoER	1	453	>Mouse PI3KC2a 377-1686	927.448	2.34475e-07	1.32219e-17	NIIQQDKLETLESDIKGK	16	483	>Mouse PI3KC2a 377-1686	2071.12	0.00569026	1.93896e-18	>Mouse PI3KC2a 377-1686-453->Mouse PI3KC2a 377-1686-498	NA	NA	>Mouse PI3KC2a 377-1686	>Mouse PI3KC2a 377-1686	453	498	0	Mouse	Mouse	NA_453	NA_498	KSYVMoER	NIIQQDKLETLESDIKGK	NA_453-NA_498	453	498
5632-1-1-1-1-1	L1_20190823_HS_1030_VH_5a.mgf	25513	4	2582.32	7	KSYVMER	1	453	>Mouse PI3KC2a 377-1686	911.453	3.90817e-09	8.84539e-17	QMKLVQLLGGVAEK	3	675	>Mouse PI3KC2a 377-1686	1512.87	2.25424e-38	1.43387e-57	>Mouse PI3KC2a 377-1686-453->Mouse PI3KC2a 377-1686-677	NA	NA	>Mouse PI3KC2a 377-1686	>Mouse PI3KC2a 377-1686	453	677	0	Mouse	Mouse	NA_453	NA_677	KSYVMER	QMKLVQLLGGVAEK	NA_453-NA_677	453	677
4097-1-1-1-1-1	L1_20190823_HS_1030_VH_5a.mgf	19739	4	2466.29	2	KSYVMoER	1	453	>Mouse PI3KC2a 377-1686	927.448	2.88277e-05	7.85419e-14	LVQLLGGVAEKVR	11	678	>Mouse PI3KC2a 377-1686	1380.85	2.9916e-42	1.61697e-64	>Mouse PI3KC2a 377-1686-453->Mouse PI3KC2a 377-1686-688	NA	NA	>Mouse PI3KC2a 377-1686	>Mouse PI3KC2a 377-1686	453	688	0	Mouse	Mouse	NA_453	NA_688	KSYVMoER	LVQLLGGVAEKVR	NA_453-NA_688	453	688
6358-1-2-1-1-1	L1_20190823_HS_1030_VH_5b.mgf	28222	4	4386.16	25	NIIQQDKLETLESDIKGK	16	483	>Mouse PI3KC2a 377-1686	2071.12	1	3.9738e-10	DSSFGLSKEDKVFLWENR	8	508	>Mouse PI3KC2a 377-1686	2156.05	0.0661195	5.34982e-14	>Mouse PI3KC2a 377-1686-498->Mouse PI3KC2a 377-1686-515	NA	NA	>Mouse PI3KC2a 377-1686	>Mouse PI3KC2a 377-1686	498	515	0	Mouse	Mouse	NA_498	NA_515	NIIQQDKLETLESDIKGK	DSSFGLSKEDKVFLWENR	NA_498-NA_515	498	515
8360-1-1-1-1-1	L1_20190823_HS_1030_VH_5b.mgf	34763	4	5376.79	1	NIIQQDKLETLESDIK	7	483	>Mouse PI3KC2a 377-1686	1886	8.35851e-24	1.76743e-42	WANLAKTYSLLHQWPPLCPLAALELLDAK	6	547	>Mouse PI3KC2a 377-1686	3331.78	2.14173e-34	8.6454e-46	>Mouse PI3KC2a 377-1686-489->Mouse PI3KC2a 377-1686-552	NA	NA	>Mouse PI3KC2a 377-1686	>Mouse PI3KC2a 377-1686	489	552	0	Mouse	Mouse	NA_489	NA_552	NIIQQDKLETLESDIK	WANLAKTYSLLHQWPPLCPLAALELLDAK	NA_489-NA_552	489	552
6300-1-1-1-1-1	L1_20190823_HS_1030_VH_5b.mgf	28022	4	3107.65	16	GKLLDIIHR	2	499	>Mouse PI3KC2a 377-1686	1063.65	8.65303e-07	1.16615e-19	NIIQQDKLETLESDIK	7	483	>Mouse PI3KC2a 377-1686	1886	3.03916e-35	1.59562e-57	>Mouse PI3KC2a 377-1686-489->Mouse PI3KC2a 377-1686-500	NA	NA	>Mouse PI3KC2a 377-1686	>Mouse PI3KC2a 377-1686	489	500	0	Mouse	Mouse	NA_489	NA_500	NIIQQDKLETLESDIK	GKLLDIIHR	NA_489-NA_500	489	500
6648-1-1-1-1-1	L1_20190823_HS_1030_VH_5b.mgf	29175	5	4826.34	1	DSSFGLSKEDKVFLWENR	8	508	>Mouse PI3KC2a 377-1686	2156.05	1.0034e-10	9.26069e-26	YYLICSLSHNGKDLFKPIQSK	12	333	>Mouse PI3KC2a 377-1686	2510.3	1.65237e-18	2.66619e-38	>Mouse PI3KC2a 377-1686-344->Mouse PI3KC2a 377-1686-515	NA	NA	>Mouse PI3KC2a 377-1686	>Mouse PI3KC2a 377-1686	344	515	0	Mouse	Mouse	NA_344	NA_515	YYLICSLSHNGKDLFKPIQSK	DSSFGLSKEDKVFLWENR	NA_344-NA_515	344	515
3752-1-1-1-1-1	L1_20190823_HS_1030_VH_5b.mgf	17362	4	2961.33	6	DSSFGLSKEDK	8	508	>Mouse PI3KC2a 377-1686	1211.57	1.60887e-22	1.60887e-22	YYCLKHPNCLPK	5	526	>Mouse PI3KC2a 377-1686	1591.76	0.0848459	4.56519e-13	>Mouse PI3KC2a 377-1686-515->Mouse PI3KC2a 377-1686-530	NA	NA	>Mouse PI3KC2a 377-1686	>Mouse PI3KC2a 377-1686	515	530	0	Mouse	Mouse	NA_515	NA_530	DSSFGLSKEDK	YYCLKHPNCLPK	NA_515-NA_530	515	530
6550-1-1-1-1-1	L1_20190823_HS_1030_VH_5b.mgf	28847	4	4004.95	8	EDKVFLWENR	3	516	>Mouse PI3KC2a 377-1686	1334.66	4.75878e-17	5.17286e-24	YYLICSLSHNGKDLFKPIQSK	12	333	>Mouse PI3KC2a 377-1686	2510.3	7.37e-09	7.48767e-29	>Mouse PI3KC2a 377-1686-344->Mouse PI3KC2a 377-1686-518	NA	NA	>Mouse PI3KC2a 377-1686	>Mouse PI3KC2a 377-1686	344	518	0	Mouse	Mouse	NA_344	NA_518	YYLICSLSHNGKDLFKPIQSK	EDKVFLWENR	NA_344-NA_518	344	518
5213-1-1-1-1-1	L1_20190823_HS_1030_VH_5a.mgf	23824	4	3637.76	6	YYCLKHPNCLPK	5	526	>Mouse PI3KC2a 377-1686	1591.76	0.000100794	4.92533e-22	NIIQQDKLETLESDIK	7	483	>Mouse PI3KC2a 377-1686	1886	5.7417e-27	1.38913e-44	>Mouse PI3KC2a 377-1686-489->Mouse PI3KC2a 377-1686-530	NA	NA	>Mouse PI3KC2a 377-1686	>Mouse PI3KC2a 377-1686	489	530	0	Mouse	Mouse	NA_489	NA_530	NIIQQDKLETLESDIK	YYCLKHPNCLPK	NA_489-NA_530	489	530
4705-1-1-1-2-1	L1_20190823_HS_1030_VH_5b.mgf	21710	5	3820.88	1	YYCLKHPNCLPK	5	526	>Mouse PI3KC2a 377-1686	1591.76	1	9.8352e-16	NIIQQDKLETLESDIKGK	16	483	>Mouse PI3KC2a 377-1686	2071.12	5.29214e-39	5.3735e-57	>Mouse PI3KC2a 377-1686-498->Mouse PI3KC2a 377-1686-530	NA	NA	>Mouse PI3KC2a 377-1686	>Mouse PI3KC2a 377-1686	498	530	0	Mouse	Mouse	NA_498	NA_530	NIIQQDKLETLESDIKGK	YYCLKHPNCLPK	NA_498-NA_530	498	530
5288-1-1-1-2-1	L1_20190823_HS_1030_VH_5b.mgf	23846	5	3906.82	23	YYCLKHPNCLPK	5	526	>Mouse PI3KC2a 377-1686	1591.76	0.00283031	8.0764e-16	DSSFGLSKEDKVFLWENR	11	508	>Mouse PI3KC2a 377-1686	2156.05	7.22946e-13	7.22946e-13	>Mouse PI3KC2a 377-1686-518->Mouse PI3KC2a 377-1686-530	NA	NA	>Mouse PI3KC2a 377-1686	>Mouse PI3KC2a 377-1686	518	530	0	Mouse	Mouse	NA_518	NA_530	DSSFGLSKEDKVFLWENR	YYCLKHPNCLPK	NA_518-NA_530	518	530
6154-1-1-1-2-1	L1_20190823_HS_1030_VH_5b.mgf	27378	5	4074.09	4	HPNCLPKILASAPNWK	7	531	>Mouse PI3KC2a 377-1686	1844.97	3.2373e-12	2.59991e-22	NIIQQDKLETLESDIKGK	16	483	>Mouse PI3KC2a 377-1686	2071.12	7.3207e-12	1.30542e-31	>Mouse PI3KC2a 377-1686-498->Mouse PI3KC2a 377-1686-537	NA	NA	>Mouse PI3KC2a 377-1686	>Mouse PI3KC2a 377-1686	498	537	0	Mouse	Mouse	NA_498	NA_537	NIIQQDKLETLESDIKGK	HPNCLPKILASAPNWK	NA_498-NA_537	498	537
6481-1-1-1-1-1	L1_20190823_HS_1030_VH_5a.mgf	28673	6	4352.21	1	ILASAPNWKWANLAK	9	538	>Mouse PI3KC2a 377-1686	1681.93	5.87007e-30	5.87007e-30	YYLICSLSHNGKDLFKPIQSK	12	333	>Mouse PI3KC2a 377-1686	2510.3	4.1017e-06	5.29087e-30	>Mouse PI3KC2a 377-1686-344->Mouse PI3KC2a 377-1686-546	NA	NA	>Mouse PI3KC2a 377-1686	>Mouse PI3KC2a 377-1686	344	546	0	Mouse	Mouse	NA_344	NA_546	YYLICSLSHNGKDLFKPIQSK	ILASAPNWKWANLAK	NA_344-NA_546	344	546
6640-1-1-1-2-1	L1_20190823_HS_1030_VH_5b.mgf	29143	6	4352.22	13	ILASAPNWKWANLAK	9	538	>Mouse PI3KC2a 377-1686	1681.93	6.12586e-38	6.12586e-38	YYLICSLSHNGKDLFKPIQSK	16	333	>Mouse PI3KC2a 377-1686	2510.3	4.2571e-09	3.94945e-30	>Mouse PI3KC2a 377-1686-348->Mouse PI3KC2a 377-1686-546	NA	NA	>Mouse PI3KC2a 377-1686	>Mouse PI3KC2a 377-1686	348	546	0	Mouse	Mouse	NA_348	NA_546	YYLICSLSHNGKDLFKPIQSK	ILASAPNWKWANLAK	NA_348-NA_546	348	546
6167-1-1-1-2-1	L1_20190823_HS_1030_VH_5a.mgf	27644	5	3911.05	7	ILASAPNWKWANLAK	9	538	>Mouse PI3KC2a 377-1686	1681.93	7.94916e-18	1.73901e-35	NIIQQDKLETLESDIKGK	16	483	>Mouse PI3KC2a 377-1686	2071.12	4.84294e-17	2.28007e-29	>Mouse PI3KC2a 377-1686-498->Mouse PI3KC2a 377-1686-546	NA	NA	>Mouse PI3KC2a 377-1686	>Mouse PI3KC2a 377-1686	498	546	0	Mouse	Mouse	NA_498	NA_546	NIIQQDKLETLESDIKGK	ILASAPNWKWANLAK	NA_498-NA_546	498	546
6528-1-1-1-1-1	L1_20190823_HS_1030_VH_5a.mgf	28832	5	3995.98	4	ILASAPNWKWANLAK	9	538	>Mouse PI3KC2a 377-1686	1681.93	1.8961e-28	1.36877e-47	DSSFGLSKEDKVFLWENR	8	508	>Mouse PI3KC2a 377-1686	2156.05	2.87158e-27	2.65836e-50	>Mouse PI3KC2a 377-1686-515->Mouse PI3KC2a 377-1686-546	NA	NA	>Mouse PI3KC2a 377-1686	>Mouse PI3KC2a 377-1686	515	546	0	Mouse	Mouse	NA_515	NA_546	DSSFGLSKEDKVFLWENR	ILASAPNWKWANLAK	NA_515-NA_546	515	546
6568-1-1-1-1-1	L1_20190823_HS_1030_VH_5b.mgf	28902	4	4349.22	23	ILASAPNWKWANLAK	9	538	>Mouse PI3KC2a 377-1686	1681.93	5.72541e-13	5.72541e-13	ISRKTRNPTFNEMoLVYSGYSK	4	1240	>Mouse PI3KC2a 377-1686	2506.26	1	1.68774e-12	>Mouse PI3KC2a 377-1686-1243->Mouse PI3KC2a 377-1686-546	NA	NA	>Mouse PI3KC2a 377-1686	>Mouse PI3KC2a 377-1686	1243	546	0	Mouse	Mouse	NA_1243	NA_546	ISRKTRNPTFNEMoLVYSGYSK	ILASAPNWKWANLAK	NA_1243-NA_546	1243	546
7853-1-1-1-1-1	L1_20190823_HS_1030_VH_5b.mgf	33138	4	3992.1	11	ILASAPNWKWANLAK	9	538	>Mouse PI3KC2a 377-1686	1681.93	0.000183901	5.46767e-13	ENFFLGGITLPLKDFNLSK	13	1280	>Mouse PI3KC2a 377-1686	2152.16	2.34321e-12	1.35568e-18	>Mouse PI3KC2a 377-1686-1292->Mouse PI3KC2a 377-1686-546	NA	NA	>Mouse PI3KC2a 377-1686	>Mouse PI3KC2a 377-1686	1292	546	0	Mouse	Mouse	NA_1292	NA_546	ENFFLGGITLPLKDFNLSK	ILASAPNWKWANLAK	NA_1292-NA_546	1292	546
6857-1-1-1-1-1	L1_20190823_HS_1030_VH_5b.mgf	29866	6	4668.34	5	YEHVLGALLSVGGKGLR	14	653	>Mouse PI3KC2a 377-1686	1768	3.10435e-35	2.30402e-55	TAEDDEAPVDLNKYLYQIEKPYK	13	147	>Mouse PI3KC2a 377-1686	2741.34	5.24169e-17	2.94989e-36	>Mouse PI3KC2a 377-1686-159->Mouse PI3KC2a 377-1686-666	NA	NA	>Mouse PI3KC2a 377-1686	>Mouse PI3KC2a 377-1686	159	666	0	Mouse	Mouse	NA_159	NA_666	TAEDDEAPVDLNKYLYQIEKPYK	YEHVLGALLSVGGKGLR	NA_159-NA_666	159	666
5058-2-1-1-1-1	L1_20190823_HS_1030_VH_5a.mgf	23271	4	2917.5	16	EELSKQMK	5	670	>Mouse PI3KC2a 377-1686	991.501	8.52132e-09	1.13436e-18	YEHVLGALLSVGGKGLR	14	653	>Mouse PI3KC2a 377-1686	1768	7.57611e-24	1.491e-43	>Mouse PI3KC2a 377-1686-666->Mouse PI3KC2a 377-1686-674	NA	NA	>Mouse PI3KC2a 377-1686	>Mouse PI3KC2a 377-1686	666	674	0	Mouse	Mouse	NA_666	NA_674	YEHVLGALLSVGGKGLR	EELSKQMK	NA_666-NA_674	666	674
5986-1-1-1-2-1	L1_20190823_HS_1030_VH_5a.mgf	26950	5	3646.88	11	QMKLVQLLGGVAEK	3	675	>Mouse PI3KC2a 377-1686	1512.87	1.64751e-21	9.02857e-41	YLYQIEKPYKEVMoTR	10	160	>Mouse PI3KC2a 377-1686	1976.01	8.0738e-21	1.2882e-41	>Mouse PI3KC2a 377-1686-169->Mouse PI3KC2a 377-1686-677	NA	NA	>Mouse PI3KC2a 377-1686	>Mouse PI3KC2a 377-1686	169	677	0	Mouse	Mouse	NA_169	NA_677	YLYQIEKPYKEVMoTR	QMKLVQLLGGVAEK	NA_169-NA_677	169	677
6368-1-1-1-1-1	L1_20190823_HS_1030_VH_5a.mgf	28305	5	3912.09	2	QMoKLVQLLGGVAEK	3	675	>Mouse PI3KC2a 377-1686	1528.86	2.31734e-16	1.48083e-32	LLYLWTSSHTNSIPGAIPKK	19	434	>Mouse PI3KC2a 377-1686	2225.22	1.3845e-25	8.06003e-42	>Mouse PI3KC2a 377-1686-452->Mouse PI3KC2a 377-1686-677	NA	NA	>Mouse PI3KC2a 377-1686	>Mouse PI3KC2a 377-1686	452	677	0	Mouse	Mouse	NA_452	NA_677	LLYLWTSSHTNSIPGAIPKK	QMoKLVQLLGGVAEK	NA_452-NA_677	452	677
5221-1-1-1-2-1	L1_20190823_HS_1030_VH_5a.mgf	23857	4	3514.85	3	LVQLLGGVAEKVR	11	678	>Mouse PI3KC2a 377-1686	1380.85	8.54675e-37	1.39948e-56	YLYQIEKPYKEVMoTR	10	160	>Mouse PI3KC2a 377-1686	1976.01	0.000289307	7.90297e-20	>Mouse PI3KC2a 377-1686-169->Mouse PI3KC2a 377-1686-688	NA	NA	>Mouse PI3KC2a 377-1686	>Mouse PI3KC2a 377-1686	169	688	0	Mouse	Mouse	NA_169	NA_688	YLYQIEKPYKEVMoTR	LVQLLGGVAEKVR	NA_169-NA_688	169	688
6318-1-1-1-1-1	L1_20190823_HS_1030_VH_5a.mgf	28142	5	3764.07	5	LVQLLGGVAEKVR	11	678	>Mouse PI3KC2a 377-1686	1380.85	1.67489e-30	2.16929e-49	LLYLWTSSHTNSIPGAIPKK	19	434	>Mouse PI3KC2a 377-1686	2225.22	1.33976e-29	7.9589e-47	>Mouse PI3KC2a 377-1686-452->Mouse PI3KC2a 377-1686-688	NA	NA	>Mouse PI3KC2a 377-1686	>Mouse PI3KC2a 377-1686	452	688	0	Mouse	Mouse	NA_452	NA_688	LLYLWTSSHTNSIPGAIPKK	LVQLLGGVAEKVR	NA_452-NA_688	452	688
4746-2-1-1-1-1	L1_20190823_HS_1030_VH_5b.mgf	21866	4	2771.5	14	QVVLQKSMoER	6	698	>Mouse PI3KC2a 377-1686	1232.65	3.13458e-14	3.21666e-26	LVQLLGGVAEKVR	11	678	>Mouse PI3KC2a 377-1686	1380.85	1.56068e-37	3.06126e-59	>Mouse PI3KC2a 377-1686-688->Mouse PI3KC2a 377-1686-703	NA	NA	>Mouse PI3KC2a 377-1686	>Mouse PI3KC2a 377-1686	688	703	0	Mouse	Mouse	NA_688	NA_703	LVQLLGGVAEKVR	QVVLQKSMoER	NA_688-NA_703	688	703
5810-1-1-1-1-1	L1_20190823_HS_1030_VH_5b.mgf	25956	4	3447.67	5	QVVLQKSMER	6	698	>Mouse PI3KC2a 377-1686	1216.66	6.7398e-19	7.47086e-33	ELNIKSCSFFSSNAMPLK	5	729	>Mouse PI3KC2a 377-1686	2072.01	7.68457e-33	5.11283e-55	>Mouse PI3KC2a 377-1686-703->Mouse PI3KC2a 377-1686-733	NA	NA	>Mouse PI3KC2a 377-1686	>Mouse PI3KC2a 377-1686	703	733	0	Mouse	Mouse	NA_703	NA_733	QVVLQKSMER	ELNIKSCSFFSSNAMPLK	NA_703-NA_733	703	733
6267-1-1-1-1-1	L1_20190823_HS_1030_VH_5b.mgf	27895	4	2465.41	6	LPLKPSLVAK	4	719	>Mouse PI3KC2a 377-1686	1064.7	0.00237576	1.25109e-12	IWLKEGLDLR	4	785	>Mouse PI3KC2a 377-1686	1241.71	1.62548e-12	8.2006e-25	>Mouse PI3KC2a 377-1686-722->Mouse PI3KC2a 377-1686-788	NA	NA	>Mouse PI3KC2a 377-1686	>Mouse PI3KC2a 377-1686	722	788	0	Mouse	Mouse	NA_722	NA_788	LPLKPSLVAK	IWLKEGLDLR	NA_722-NA_788	722	788
4851-1-1-1-1-1	L1_20190823_HS_1030_VH_5a.mgf	22528	4	2677.47	34	LPLKPSLVAK	4	719	>Mouse PI3KC2a 377-1686	1064.7	1	2.02996e-11	KIQVEYGVTGSFK	1	821	>Mouse PI3KC2a 377-1686	1454.78	1.49303e-32	1.85414e-44	>Mouse PI3KC2a 377-1686-722->Mouse PI3KC2a 377-1686-821	NA	NA	>Mouse PI3KC2a 377-1686	>Mouse PI3KC2a 377-1686	722	821	0	Mouse	Mouse	NA_722	NA_821	LPLKPSLVAK	KIQVEYGVTGSFK	NA_722-NA_821	722	821
4008-1-2-1-1-1	L1_20190823_HS_1030_VH_5b.mgf	18477	4	3149.52	11	KIQVEYGVTGSFK	1	821	>Mouse PI3KC2a 377-1686	1454.78	1.35736e-30	1.15116e-46	NKSADVTSLSGSDTR	2	239	>Mouse PI3KC2a 377-1686	1536.74	1.32196e-29	1.32196e-29	>Mouse PI3KC2a 377-1686-240->Mouse PI3KC2a 377-1686-821	NA	NA	>Mouse PI3KC2a 377-1686	>Mouse PI3KC2a 377-1686	240	821	0	Mouse	Mouse	NA_240	NA_821	NKSADVTSLSGSDTR	KIQVEYGVTGSFK	NA_240-NA_821	240	821
6142-1-1-1-1-1	L1_20190823_HS_1030_VH_5a.mgf	27551	4	3685.78	23	KIQVEYGVTGSFK	1	821	>Mouse PI3KC2a 377-1686	1454.78	4.95208e-27	2.33619e-42	ELNIKSCSFFSSNAMPLK	5	729	>Mouse PI3KC2a 377-1686	2072.01	5.57475e-36	1.90471e-56	>Mouse PI3KC2a 377-1686-733->Mouse PI3KC2a 377-1686-821	NA	NA	>Mouse PI3KC2a 377-1686	>Mouse PI3KC2a 377-1686	733	821	0	Mouse	Mouse	NA_733	NA_821	ELNIKSCSFFSSNAMPLK	KIQVEYGVTGSFK	NA_733-NA_821	733	821
7999-2-1-1-1-1	L1_20190823_HS_1030_VH_5b.mgf	33616	4	5076.43	1	KIQVEYGVTGSFK	1	821	>Mouse PI3KC2a 377-1686	1454.78	4.83408e-18	7.04469e-41	SCSFFSSNAMPLKVTMVNADPLGEEINVMFK	13	734	>Mouse PI3KC2a 377-1686	3462.63	2.28395e-55	7.28992e-67	>Mouse PI3KC2a 377-1686-746->Mouse PI3KC2a 377-1686-821	NA	NA	>Mouse PI3KC2a 377-1686	>Mouse PI3KC2a 377-1686	746	821	0	Mouse	Mouse	NA_746	NA_821	SCSFFSSNAMPLKVTMVNADPLGEEINVMFK	KIQVEYGVTGSFK	NA_746-NA_821	746	821
7236-1-1-1-1-1	L1_20190823_HS_1030_VH_5a.mgf	31106	4	3662.85	8	DKPLAEWLR	2	834	>Mouse PI3KC2a 377-1686	1126.61	1.70498e-13	7.09505e-28	APFVLTSDMAYVINGGEKPTIR	18	913	>Mouse PI3KC2a 377-1686	2378.23	1.06378e-30	3.99697e-46	>Mouse PI3KC2a 377-1686-835->Mouse PI3KC2a 377-1686-930	NA	NA	>Mouse PI3KC2a 377-1686	>Mouse PI3KC2a 377-1686	835	930	0	Mouse	Mouse	NA_835	NA_930	DKPLAEWLR	APFVLTSDMAYVINGGEKPTIR	NA_835-NA_930	835	930
8640-1-1-1-1-1	L1_20190823_HS_1030_VH_5a.mgf	35796	5	4004.1	10	DKPLAEWLR	2	834	>Mouse PI3KC2a 377-1686	1126.61	1.12228e-10	9.56374e-24	LIESSLGSIATKFNFFIHNLAQLR	12	1000	>Mouse PI3KC2a 377-1686	2718.49	2.66734e-36	7.22622e-65	>Mouse PI3KC2a 377-1686-1011->Mouse PI3KC2a 377-1686-835	NA	NA	>Mouse PI3KC2a 377-1686	>Mouse PI3KC2a 377-1686	1011	835	0	Mouse	Mouse	NA_1011	NA_835	LIESSLGSIATKFNFFIHNLAQLR	DKPLAEWLR	NA_1011-NA_835	1011	835
3710-1-1-1-1-1	L1_20190823_HS_1030_VH_5b.mgf	17165	4	3027.4	5	KYNPSEEEYEK	1	843	>Mouse PI3KC2a 377-1686	1414.63	1.1266e-20	1.89741e-33	KIQVEYGVTGSFK	1	821	>Mouse PI3KC2a 377-1686	1454.78	4.30023e-40	4.30023e-40	>Mouse PI3KC2a 377-1686-821->Mouse PI3KC2a 377-1686-843	NA	NA	>Mouse PI3KC2a 377-1686	>Mouse PI3KC2a 377-1686	821	843	0	Mouse	Mouse	NA_821	NA_843	KIQVEYGVTGSFK	KYNPSEEEYEK	NA_821-NA_843	821	843
5543-1-1-1-1-1	L1_20190823_HS_1030_VH_5a.mgf	25110	4	4007.91	1	KYNPSEEEYEK	1	843	>Mouse PI3KC2a 377-1686	1414.63	2.51201e-16	3.22485e-29	IQVEYGVTGSFKDKPLAEWLR	12	822	>Mouse PI3KC2a 377-1686	2435.28	1.92212e-19	3.19809e-37	>Mouse PI3KC2a 377-1686-833->Mouse PI3KC2a 377-1686-843	NA	NA	>Mouse PI3KC2a 377-1686	>Mouse PI3KC2a 377-1686	833	843	0	Mouse	Mouse	NA_833	NA_843	IQVEYGVTGSFKDKPLAEWLR	KYNPSEEEYEK	NA_833-NA_843	833	843
8279-1-1-1-1-1	L1_20190823_HS_1030_VH_5b.mgf	34503	5	4290.09	1	KYNPSEEEYEK	1	843	>Mouse PI3KC2a 377-1686	1414.63	0.00231926	9.11913e-10	LIESSLGSIATKFNFFIHNLAQLR	12	1000	>Mouse PI3KC2a 377-1686	2718.49	0.000523254	3.6899e-17	>Mouse PI3KC2a 377-1686-1011->Mouse PI3KC2a 377-1686-843	NA	NA	>Mouse PI3KC2a 377-1686	>Mouse PI3KC2a 377-1686	1011	843	0	Mouse	Mouse	NA_1011	NA_843	LIESSLGSIATKFNFFIHNLAQLR	KYNPSEEEYEK	NA_1011-NA_843	1011	843
6331-1-1-1-1-1	L1_20190823_HS_1030_VH_5b.mgf	28135	4	4034.97	2	KYNPSEEEYEK	1	843	>Mouse PI3KC2a 377-1686	1414.63	0.03883	6.73926e-12	SAGAVPFSPTLGQIGGAVKLSVSYR	19	1172	>Mouse PI3KC2a 377-1686	2461.33	8.77786e-12	2.56279e-30	>Mouse PI3KC2a 377-1686-1190->Mouse PI3KC2a 377-1686-843	NA	NA	>Mouse PI3KC2a 377-1686	>Mouse PI3KC2a 377-1686	1190	843	0	Mouse	Mouse	NA_1190	NA_843	SAGAVPFSPTLGQIGGAVKLSVSYR	KYNPSEEEYEK	NA_1190-NA_843	1190	843
7242-1-1-1-1-1	L1_20190823_HS_1030_VH_5b.mgf	31143	5	4972.53	2	APFVLTSDMAYVINGGEKPTIR	18	913	>Mouse PI3KC2a 377-1686	2378.23	2.64609e-29	2.64609e-29	IQVEYGVTGSFKDKPLAEWLR	12	822	>Mouse PI3KC2a 377-1686	2435.28	1	5.74757e-24	>Mouse PI3KC2a 377-1686-833->Mouse PI3KC2a 377-1686-930	NA	NA	>Mouse PI3KC2a 377-1686	>Mouse PI3KC2a 377-1686	833	930	0	Mouse	Mouse	NA_833	NA_930	IQVEYGVTGSFKDKPLAEWLR	APFVLTSDMAYVINGGEKPTIR	NA_833-NA_930	833	930
8705-1-3-1-1-1	L1_20190823_HS_1030_VH_5b.mgf	35908	5	5271.69	2	APFVLTSDMoAYVINGGEKPTIR	18	913	>Mouse PI3KC2a 377-1686	2394.23	1.80132e-14	5.88878e-24	LIESSLGSIATKFNFFIHNLAQLR	12	1000	>Mouse PI3KC2a 377-1686	2718.49	0.000333479	5.89376e-27	>Mouse PI3KC2a 377-1686-1011->Mouse PI3KC2a 377-1686-930	NA	NA	>Mouse PI3KC2a 377-1686	>Mouse PI3KC2a 377-1686	1011	930	0	Mouse	Mouse	NA_1011	NA_930	LIESSLGSIATKFNFFIHNLAQLR	APFVLTSDMoAYVINGGEKPTIR	NA_1011-NA_930	1011	930
7114-1-1-1-1-1	L1_20190823_HS_1030_VH_5a.mgf	30711	5	5297.57	26	FSGLPSNDEPILSFSPKTYSFR	17	1024	>Mouse PI3KC2a 377-1686	2488.23	6.59305e-19	1.72933e-35	DRAPFVLTSDMAYVINGGEKPTIR	20	911	>Mouse PI3KC2a 377-1686	2649.36	8.12679e-29	8.12679e-29	>Mouse PI3KC2a 377-1686-1040->Mouse PI3KC2a 377-1686-930	NA	NA	>Mouse PI3KC2a 377-1686	>Mouse PI3KC2a 377-1686	1040	930	0	Mouse	Mouse	NA_1040	NA_930	FSGLPSNDEPILSFSPKTYSFR	DRAPFVLTSDMAYVINGGEKPTIR	NA_1040-NA_930	1040	930
3633-1-2-1-1-1	L1_20190823_HS_1030_VH_5a.mgf	17545	5	3201.63	9	IKEVSVFTYHKK	11	1050	>Mouse PI3KC2a 377-1686	1477.83	8.10175e-25	9.71496e-38	YNPDKHYIYVVR	5	1062	>Mouse PI3KC2a 377-1686	1565.8	1.98025e-20	6.72667e-46	>Mouse PI3KC2a 377-1686-1060->Mouse PI3KC2a 377-1686-1066	NA	NA	>Mouse PI3KC2a 377-1686	>Mouse PI3KC2a 377-1686	1060	1066	0	Mouse	Mouse	NA_1060	NA_1066	IKEVSVFTYHKK	YNPDKHYIYVVR	NA_1060-NA_1066	1060	1066
4988-1-2-1-1-1	L1_20190823_HS_1030_VH_5a.mgf	23024	5	4337.17	18	IKEVSVFTYHKK	11	1050	>Mouse PI3KC2a 377-1686	1477.83	7.8056e-05	4.57776e-22	DLVTEDGADPNPYVKTYLLPDTHK	15	1209	>Mouse PI3KC2a 377-1686	2700.33	3.50216e-35	1.05779e-58	>Mouse PI3KC2a 377-1686-1060->Mouse PI3KC2a 377-1686-1223	NA	NA	>Mouse PI3KC2a 377-1686	>Mouse PI3KC2a 377-1686	1060	1223	0	Mouse	Mouse	NA_1060	NA_1223	IKEVSVFTYHKK	DLVTEDGADPNPYVKTYLLPDTHK	NA_1060-NA_1223	1060	1223
5971-1-1-1-1-1	L1_20190823_HS_1030_VH_5a.mgf	26893	4	3299.62	7	KYNPDK	1	1061	>Mouse PI3KC2a 377-1686	763.386	2.44029e-07	1.95399e-14	APFVLTSDMAYVINGGEKPTIR	18	913	>Mouse PI3KC2a 377-1686	2378.23	6.15448e-32	2.89755e-44	>Mouse PI3KC2a 377-1686-1061->Mouse PI3KC2a 377-1686-930	NA	NA	>Mouse PI3KC2a 377-1686	>Mouse PI3KC2a 377-1686	1061	930	0	Mouse	Mouse	NA_1061	NA_930	KYNPDK	APFVLTSDMAYVINGGEKPTIR	NA_1061-NA_930	1061	930
4866-1-1-1-1-1	L1_20190823_HS_1030_VH_5a.mgf	22581	5	4553.23	9	KYNPDKHYIYVVR	1	1061	>Mouse PI3KC2a 377-1686	1693.89	1.25919e-08	1.84837e-22	DLVTEDGADPNPYVKTYLLPDTHK	15	1209	>Mouse PI3KC2a 377-1686	2700.33	2.1941e-28	2.38431e-47	>Mouse PI3KC2a 377-1686-1061->Mouse PI3KC2a 377-1686-1223	NA	NA	>Mouse PI3KC2a 377-1686	>Mouse PI3KC2a 377-1686	1061	1223	0	Mouse	Mouse	NA_1061	NA_1223	KYNPDKHYIYVVR	DLVTEDGADPNPYVKTYLLPDTHK	NA_1061-NA_1223	1061	1223
5127-1-2-1-1-1	L1_20190823_HS_1030_VH_5b.mgf	23261	6	4553.22	19	KYNPDKHYIYVVR	6	1061	>Mouse PI3KC2a 377-1686	1693.89	1	6.2801e-19	DLVTEDGADPNPYVKTYLLPDTHK	15	1209	>Mouse PI3KC2a 377-1686	2700.33	6.80898e-30	4.48341e-55	>Mouse PI3KC2a 377-1686-1066->Mouse PI3KC2a 377-1686-1223	NA	NA	>Mouse PI3KC2a 377-1686	>Mouse PI3KC2a 377-1686	1066	1223	0	Mouse	Mouse	NA_1066	NA_1223	KYNPDKHYIYVVR	DLVTEDGADPNPYVKTYLLPDTHK	NA_1066-NA_1223	1066	1223
6327-1-1-1-3-1	L1_20190823_HS_1030_VH_5b.mgf	28120	5	4103.01	2	YNPDKHYIYVVR	5	1062	>Mouse PI3KC2a 377-1686	1565.8	0.0743504	4.71401e-17	APFVLTSDMAYVINGGEKPTIR	18	913	>Mouse PI3KC2a 377-1686	2378.23	1.30056e-21	1.30056e-21	>Mouse PI3KC2a 377-1686-1066->Mouse PI3KC2a 377-1686-930	NA	NA	>Mouse PI3KC2a 377-1686	>Mouse PI3KC2a 377-1686	1066	930	0	Mouse	Mouse	NA_1066	NA_930	YNPDKHYIYVVR	APFVLTSDMAYVINGGEKPTIR	NA_1066-NA_930	1066	930
7539-1-1-1-2-1	L1_20190823_HS_1030_VH_5a.mgf	32133	5	4127.22	17	LSIIFPLWKLPGFPNR	9	1099	>Mouse PI3KC2a 377-1686	1897.1	3.41122e-31	3.30463e-52	NIIQQDKLETLESDIKGK	16	483	>Mouse PI3KC2a 377-1686	2071.12	4.78461e-20	5.83295e-34	>Mouse PI3KC2a 377-1686-1107->Mouse PI3KC2a 377-1686-498	NA	NA	>Mouse PI3KC2a 377-1686	>Mouse PI3KC2a 377-1686	1107	498	0	Mouse	Mouse	NA_1107	NA_498	LSIIFPLWKLPGFPNR	NIIQQDKLETLESDIKGK	NA_1107-NA_498	1107	498
3879-1-1-1-2-1	L1_20190823_HS_1030_VH_5a.mgf	18853	4	3210.68	7	THIKDVAAK	4	1120	>Mouse PI3KC2a 377-1686	981.561	1.17108e-07	3.11306e-22	NIIQQDKLETLESDIKGK	16	483	>Mouse PI3KC2a 377-1686	2071.12	0.0792514	1.45146e-17	>Mouse PI3KC2a 377-1686-1123->Mouse PI3KC2a 377-1686-498	NA	NA	>Mouse PI3KC2a 377-1686	>Mouse PI3KC2a 377-1686	1123	498	0	Mouse	Mouse	NA_1123	NA_498	THIKDVAAK	NIIQQDKLETLESDIKGK	NA_1123-NA_498	1123	498
3555-1-1-1-1-1	L1_20190823_HS_1030_VH_5b.mgf	16405	4	2595.34	5	THIKDVAAK	4	1120	>Mouse PI3KC2a 377-1686	981.561	0.0699021	6.24603e-14	KIQVEYGVTGSFK	1	821	>Mouse PI3KC2a 377-1686	1454.78	3.78294e-15	3.78294e-15	>Mouse PI3KC2a 377-1686-1123->Mouse PI3KC2a 377-1686-821	NA	NA	>Mouse PI3KC2a 377-1686	>Mouse PI3KC2a 377-1686	1123	821	0	Mouse	Mouse	NA_1123	NA_821	THIKDVAAK	KIQVEYGVTGSFK	NA_1123-NA_821	1123	821
4206-1-1-1-1-1	L1_20190823_HS_1030_VH_5b.mgf	19666	4	2266.17	6	THIKDVAAK	4	1120	>Mouse PI3KC2a 377-1686	981.561	1	2.32509e-15	DKPLAEWLR	2	834	>Mouse PI3KC2a 377-1686	1126.61	7.60768e-23	7.60768e-23	>Mouse PI3KC2a 377-1686-1123->Mouse PI3KC2a 377-1686-835	NA	NA	>Mouse PI3KC2a 377-1686	>Mouse PI3KC2a 377-1686	1123	835	0	Mouse	Mouse	NA_1123	NA_835	THIKDVAAK	DKPLAEWLR	NA_1123-NA_835	1123	835
5508-1-1-1-1-1	L1_20190823_HS_1030_VH_5b.mgf	24625	4	3789.9	5	THIKDVAAK	4	1120	>Mouse PI3KC2a 377-1686	981.561	2.4687e-09	2.13159e-24	DRAPFVLTSDMAYVINGGEKPTIR	20	911	>Mouse PI3KC2a 377-1686	2649.36	4.05073e-28	9.52049e-39	>Mouse PI3KC2a 377-1686-1123->Mouse PI3KC2a 377-1686-930	NA	NA	>Mouse PI3KC2a 377-1686	>Mouse PI3KC2a 377-1686	1123	930	0	Mouse	Mouse	NA_1123	NA_930	THIKDVAAK	DRAPFVLTSDMAYVINGGEKPTIR	NA_1123-NA_930	1123	930
3160-1-1-1-2-1	L1_20190823_HS_1030_VH_5b.mgf	14224	5	2617.39	4	THIKDVAAK	4	1120	>Mouse PI3KC2a 377-1686	981.561	5.9815e-13	3.00649e-25	IKEVSVFTYHKK	11	1050	>Mouse PI3KC2a 377-1686	1477.83	6.03416e-27	9.40365e-55	>Mouse PI3KC2a 377-1686-1060->Mouse PI3KC2a 377-1686-1123	NA	NA	>Mouse PI3KC2a 377-1686	>Mouse PI3KC2a 377-1686	1060	1123	0	Mouse	Mouse	NA_1060	NA_1123	IKEVSVFTYHKK	THIKDVAAK	NA_1060-NA_1123	1060	1123
3098-1-1-1-1-1	L1_20190823_HS_1030_VH_5b.mgf	13988	5	2833.46	1	THIKDVAAK	4	1120	>Mouse PI3KC2a 377-1686	981.561	1.63233e-10	4.68161e-23	KYNPDKHYIYVVR	1	1061	>Mouse PI3KC2a 377-1686	1693.89	1.91845e-23	2.17513e-44	>Mouse PI3KC2a 377-1686-1061->Mouse PI3KC2a 377-1686-1123	NA	NA	>Mouse PI3KC2a 377-1686	>Mouse PI3KC2a 377-1686	1061	1123	0	Mouse	Mouse	NA_1061	NA_1123	KYNPDKHYIYVVR	THIKDVAAK	NA_1061-NA_1123	1061	1123
3304-1-1-1-1-1	L1_20190823_HS_1030_VH_5b.mgf	15169	4	2705.36	3	THIKDVAAK	4	1120	>Mouse PI3KC2a 377-1686	981.561	6.55761e-20	1.20932e-34	YNPDKHYIYVVR	5	1062	>Mouse PI3KC2a 377-1686	1565.8	4.64945e-23	1.88222e-37	>Mouse PI3KC2a 377-1686-1066->Mouse PI3KC2a 377-1686-1123	NA	NA	>Mouse PI3KC2a 377-1686	>Mouse PI3KC2a 377-1686	1066	1123	0	Mouse	Mouse	NA_1066	NA_1123	YNPDKHYIYVVR	THIKDVAAK	NA_1066-NA_1123	1066	1123
7752-1-1-1-2-1	L1_20190823_HS_1030_VH_5b.mgf	32819	5	5039.46	2	THIKDVAAK	4	1120	>Mouse PI3KC2a 377-1686	981.561	3.85336e-07	7.10617e-22	KIELNSYLQSLMoNASTDVAECDLVCTFFHPLLR	1	1130	>Mouse PI3KC2a 377-1686	3899.89	3.07612e-49	1.04771e-76	>Mouse PI3KC2a 377-1686-1123->Mouse PI3KC2a 377-1686-1130	NA	NA	>Mouse PI3KC2a 377-1686	>Mouse PI3KC2a 377-1686	1123	1130	0	Mouse	Mouse	NA_1123	NA_1130	THIKDVAAK	KIELNSYLQSLMoNASTDVAECDLVCTFFHPLLR	NA_1123-NA_1130	1123	1130
2187-1-1-1-1-1	L1_20190823_HS_1030_VH_5b.mgf	10562	4	2127.07	7	THIKDVAAK	4	1120	>Mouse PI3KC2a 377-1686	981.561	1	4.28923e-15	DEKAEGIAR	3	1163	>Mouse PI3KC2a 377-1686	987.499	9.33363e-17	5.65568e-27	>Mouse PI3KC2a 377-1686-1123->Mouse PI3KC2a 377-1686-1165	NA	NA	>Mouse PI3KC2a 377-1686	>Mouse PI3KC2a 377-1686	1123	1165	0	Mouse	Mouse	NA_1123	NA_1165	THIKDVAAK	DEKAEGIAR	NA_1123-NA_1165	1123	1165
4282-1-1-1-1-1	L1_20190823_HS_1030_VH_5a.mgf	20383	5	3839.89	6	THIKDVAAK	4	1120	>Mouse PI3KC2a 377-1686	981.561	0.00133735	3.08778e-17	DLVTEDGADPNPYVKTYLLPDTHK	15	1209	>Mouse PI3KC2a 377-1686	2700.33	1.45579e-49	9.91911e-66	>Mouse PI3KC2a 377-1686-1123->Mouse PI3KC2a 377-1686-1223	NA	NA	>Mouse PI3KC2a 377-1686	>Mouse PI3KC2a 377-1686	1123	1223	0	Mouse	Mouse	NA_1123	NA_1223	THIKDVAAK	DLVTEDGADPNPYVKTYLLPDTHK	NA_1123-NA_1223	1123	1223
2819-1-1-1-1-1	L1_20190823_HS_1030_VH_5a.mgf	13373	4	2542.31	1	THIKDVAAK	4	1120	>Mouse PI3KC2a 377-1686	981.561	4.44486e-09	2.09882e-23	TYLLPDTHKTSK	9	1224	>Mouse PI3KC2a 377-1686	1402.75	2.29539e-14	3.76592e-32	>Mouse PI3KC2a 377-1686-1123->Mouse PI3KC2a 377-1686-1232	NA	NA	>Mouse PI3KC2a 377-1686	>Mouse PI3KC2a 377-1686	1123	1232	0	Mouse	Mouse	NA_1123	NA_1232	THIKDVAAK	TYLLPDTHKTSK	NA_1123-NA_1232	1123	1232
2572-1-2-1-1-1	L1_20190823_HS_1030_VH_5a.mgf	12321	4	2698.41	3	THIKDVAAKR	9	1120	>Mouse PI3KC2a 377-1686	1137.66	5.14064e-05	4.37554e-18	TYLLPDTHKTSK	9	1224	>Mouse PI3KC2a 377-1686	1402.75	4.07483e-10	1.10397e-32	>Mouse PI3KC2a 377-1686-1128->Mouse PI3KC2a 377-1686-1232	NA	NA	>Mouse PI3KC2a 377-1686	>Mouse PI3KC2a 377-1686	1128	1232	0	Mouse	Mouse	NA_1128	NA_1232	THIKDVAAKR	TYLLPDTHKTSK	NA_1128-NA_1232	1128	1232
7072-1-1-1-1-1	L1_20190823_HS_1030_VH_5b.mgf	30563	4	3291.72	5	THIKDVAAK	4	1120	>Mouse PI3KC2a 377-1686	981.561	1	3.22185e-17	ENFFLGGITLPLKDFNLSK	13	1280	>Mouse PI3KC2a 377-1686	2152.16	1.26724e-20	5.37202e-34	>Mouse PI3KC2a 377-1686-1123->Mouse PI3KC2a 377-1686-1292	NA	NA	>Mouse PI3KC2a 377-1686	>Mouse PI3KC2a 377-1686	1123	1292	0	Mouse	Mouse	NA_1123	NA_1292	THIKDVAAK	ENFFLGGITLPLKDFNLSK	NA_1123-NA_1292	1123	1292
4030-1-1-1-2-1	L1_20190823_HS_1030_VH_5a.mgf	19412	5	2887.49	4	DVAAKR	5	1124	>Mouse PI3KC2a 377-1686	658.376	3.57726e-07	6.40202e-14	NIIQQDKLETLESDIKGK	16	483	>Mouse PI3KC2a 377-1686	2071.12	8.68116e-21	6.42834e-42	>Mouse PI3KC2a 377-1686-1128->Mouse PI3KC2a 377-1686-498	NA	NA	>Mouse PI3KC2a 377-1686	>Mouse PI3KC2a 377-1686	1128	498	0	Mouse	Mouse	NA_1128	NA_498	DVAAKR	NIIQQDKLETLESDIKGK	NA_1128-NA_498	1128	498
4671-1-1-1-1-1	L1_20190823_HS_1030_VH_5a.mgf	21910	4	3516.71	5	DVAAKR	5	1124	>Mouse PI3KC2a 377-1686	658.376	0.000555227	9.77317e-16	DLVTEDGADPNPYVKTYLLPDTHK	15	1209	>Mouse PI3KC2a 377-1686	2700.33	9.10123e-39	2.39617e-68	>Mouse PI3KC2a 377-1686-1128->Mouse PI3KC2a 377-1686-1223	NA	NA	>Mouse PI3KC2a 377-1686	>Mouse PI3KC2a 377-1686	1128	1223	0	Mouse	Mouse	NA_1128	NA_1223	DVAAKR	DLVTEDGADPNPYVKTYLLPDTHK	NA_1128-NA_1223	1128	1223
4820-1-1-1-1-1	L1_20190823_HS_1030_VH_5b.mgf	22182	4	2272.11	2	DEKAEGIAR	3	1163	>Mouse PI3KC2a 377-1686	987.499	2.6501e-20	6.48853e-31	DKPLAEWLR	2	834	>Mouse PI3KC2a 377-1686	1126.61	1.81189e-22	3.28387e-37	>Mouse PI3KC2a 377-1686-1165->Mouse PI3KC2a 377-1686-835	NA	NA	>Mouse PI3KC2a 377-1686	>Mouse PI3KC2a 377-1686	1165	835	0	Mouse	Mouse	NA_1165	NA_835	DEKAEGIAR	DKPLAEWLR	NA_1165-NA_835	1165	835
2135-2-1-1-1-1	L1_20190823_HS_1030_VH_5a.mgf	10747	4	2560.13	3	DEKAEGIAR	3	1163	>Mouse PI3KC2a 377-1686	987.499	1.48364e-18	4.99307e-30	KYNPSEEEYEK	1	843	>Mouse PI3KC2a 377-1686	1414.63	9.07339e-20	3.04576e-31	>Mouse PI3KC2a 377-1686-1165->Mouse PI3KC2a 377-1686-843	NA	NA	>Mouse PI3KC2a 377-1686	>Mouse PI3KC2a 377-1686	1165	843	0	Mouse	Mouse	NA_1165	NA_843	DEKAEGIAR	KYNPSEEEYEK	NA_1165-NA_843	1165	843
5072-1-1-1-1-1	L1_20190823_HS_1030_VH_5a.mgf	23319	4	3539.73	1	DEKAEGIAR	3	1163	>Mouse PI3KC2a 377-1686	987.499	5.55217e-07	2.38145e-21	APFVLTSDMoAYVINGGEKPTIR	18	913	>Mouse PI3KC2a 377-1686	2394.23	4.17501e-31	7.5177e-50	>Mouse PI3KC2a 377-1686-1165->Mouse PI3KC2a 377-1686-930	NA	NA	>Mouse PI3KC2a 377-1686	>Mouse PI3KC2a 377-1686	1165	930	0	Mouse	Mouse	NA_1165	NA_930	DEKAEGIAR	APFVLTSDMoAYVINGGEKPTIR	NA_1165-NA_930	1165	930
4108-1-1-1-1-1	L1_20190823_HS_1030_VH_5a.mgf	19793	6	4330.13	6	DEKAEGIAR	3	1163	>Mouse PI3KC2a 377-1686	987.499	2.10177e-21	1.20782e-30	FSGLPSNDEPILSFSPKTYSFRQDGRIK	17	1024	>Mouse PI3KC2a 377-1686	3185.61	1	1.30978e-22	>Mouse PI3KC2a 377-1686-1040->Mouse PI3KC2a 377-1686-1165	NA	NA	>Mouse PI3KC2a 377-1686	>Mouse PI3KC2a 377-1686	1040	1165	0	Mouse	Mouse	NA_1040	NA_1165	FSGLPSNDEPILSFSPKTYSFRQDGRIK	DEKAEGIAR	NA_1040-NA_1165	1040	1165
3286-1-1-1-2-1	L1_20190823_HS_1030_VH_5b.mgf	15004	4	2623.33	13	DEKAEGIAR	3	1163	>Mouse PI3KC2a 377-1686	987.499	2.89238e-22	1.61557e-32	IKEVSVFTYHKK	11	1050	>Mouse PI3KC2a 377-1686	1477.83	1.88291e-10	1.64391e-23	>Mouse PI3KC2a 377-1686-1060->Mouse PI3KC2a 377-1686-1165	NA	NA	>Mouse PI3KC2a 377-1686	>Mouse PI3KC2a 377-1686	1060	1165	0	Mouse	Mouse	NA_1060	NA_1165	IKEVSVFTYHKK	DEKAEGIAR	NA_1060-NA_1165	1060	1165
3266-1-1-1-1-1	L1_20190823_HS_1030_VH_5b.mgf	14742	5	2839.39	18	DEKAEGIAR	3	1163	>Mouse PI3KC2a 377-1686	987.499	1.82626e-20	1.37735e-31	KYNPDKHYIYVVR	1	1061	>Mouse PI3KC2a 377-1686	1693.89	1.31061e-14	1.07475e-42	>Mouse PI3KC2a 377-1686-1061->Mouse PI3KC2a 377-1686-1165	NA	NA	>Mouse PI3KC2a 377-1686	>Mouse PI3KC2a 377-1686	1061	1165	0	Mouse	Mouse	NA_1061	NA_1165	KYNPDKHYIYVVR	DEKAEGIAR	NA_1061-NA_1165	1061	1165
3533-1-1-1-1-1	L1_20190823_HS_1030_VH_5b.mgf	16311	4	2711.3	5	DEKAEGIAR	3	1163	>Mouse PI3KC2a 377-1686	987.499	5.24179e-17	1.61533e-30	YNPDKHYIYVVR	5	1062	>Mouse PI3KC2a 377-1686	1565.8	5.36871e-10	3.88243e-26	>Mouse PI3KC2a 377-1686-1066->Mouse PI3KC2a 377-1686-1165	NA	NA	>Mouse PI3KC2a 377-1686	>Mouse PI3KC2a 377-1686	1066	1165	0	Mouse	Mouse	NA_1066	NA_1165	YNPDKHYIYVVR	DEKAEGIAR	NA_1066-NA_1165	1066	1165
5448-1-1-1-1-1	L1_20190823_HS_1030_VH_5b.mgf	24406	4	3394.59	7	DEKAEGIAR	3	1163	>Mouse PI3KC2a 377-1686	987.499	2.78744e-07	2.16121e-19	NPTFNEMLVYSGYSKETLR	15	1246	>Mouse PI3KC2a 377-1686	2248.08	2.06193e-09	4.98858e-27	>Mouse PI3KC2a 377-1686-1165->Mouse PI3KC2a 377-1686-1260	NA	NA	>Mouse PI3KC2a 377-1686	>Mouse PI3KC2a 377-1686	1165	1260	0	Mouse	Mouse	NA_1165	NA_1260	DEKAEGIAR	NPTFNEMLVYSGYSKETLR	NA_1165-NA_1260	1165	1260
8670-1-1-1-1-1	L1_20190823_HS_1030_VH_5b.mgf	35795	5	6743.23	1	DLVTEDGADPNPYVKTYLLPDTHK	15	1209	>Mouse PI3KC2a 377-1686	2700.33	7.27508e-10	1.75348e-29	KIELNSYLQSLMNASTDVAECDLVCTFFHPLLR	1	1130	>Mouse PI3KC2a 377-1686	3883.89	5.88292e-44	5.88292e-44	>Mouse PI3KC2a 377-1686-1130->Mouse PI3KC2a 377-1686-1223	NA	NA	>Mouse PI3KC2a 377-1686	>Mouse PI3KC2a 377-1686	1130	1223	0	Mouse	Mouse	NA_1130	NA_1223	KIELNSYLQSLMNASTDVAECDLVCTFFHPLLR	DLVTEDGADPNPYVKTYLLPDTHK	NA_1130-NA_1223	1130	1223
3947-1-1-1-1-1	L1_20190823_HS_1030_VH_5b.mgf	18171	5	3126.55	1	TYLLPDTHKTSK	9	1224	>Mouse PI3KC2a 377-1686	1402.75	5.89332e-16	5.89332e-16	YNPDKHYIYVVR	5	1062	>Mouse PI3KC2a 377-1686	1565.8	0.00341171	3.67998e-19	>Mouse PI3KC2a 377-1686-1066->Mouse PI3KC2a 377-1686-1232	NA	NA	>Mouse PI3KC2a 377-1686	>Mouse PI3KC2a 377-1686	1066	1232	0	Mouse	Mouse	NA_1066	NA_1232	YNPDKHYIYVVR	TYLLPDTHKTSK	NA_1066-NA_1232	1066	1232
7860-1-1-1-2-1	L1_20190823_HS_1030_VH_5b.mgf	33162	5	5461.65	1	TYLLPDTHKTSK	9	1224	>Mouse PI3KC2a 377-1686	1402.75	1.62722e-05	3.62135e-24	KIELNSYLQSLMoNASTDVAECDLVCTFFHPLLR	1	1130	>Mouse PI3KC2a 377-1686	3899.89	5.8677e-39	6.30983e-65	>Mouse PI3KC2a 377-1686-1130->Mouse PI3KC2a 377-1686-1232	NA	NA	>Mouse PI3KC2a 377-1686	>Mouse PI3KC2a 377-1686	1130	1232	0	Mouse	Mouse	NA_1130	NA_1232	KIELNSYLQSLMoNASTDVAECDLVCTFFHPLLR	TYLLPDTHKTSK	NA_1130-NA_1232	1130	1232
6661-1-1-1-1-1	L1_20190823_HS_1030_VH_5a.mgf	29254	4	4910.37	12	NPTFNEMoLVYSGYSKETLR	15	1246	>Mouse PI3KC2a 377-1686	2264.08	0.0553303	6.079e-11	FSGLPSNDEPILSFSPKTYSFR	17	1024	>Mouse PI3KC2a 377-1686	2488.23	0.0606921	3.60026e-20	>Mouse PI3KC2a 377-1686-1040->Mouse PI3KC2a 377-1686-1260	NA	NA	>Mouse PI3KC2a 377-1686	>Mouse PI3KC2a 377-1686	1040	1260	0	Mouse	Mouse	NA_1040	NA_1260	FSGLPSNDEPILSFSPKTYSFR	NPTFNEMoLVYSGYSKETLR	NA_1040-NA_1260	1040	1260
7835-1-1-1-1-1	L1_20190823_HS_1030_VH_5b.mgf	33082	4	4558.25	13	ENFFLGGITLPLKDFNLSK	13	1280	>Mouse PI3KC2a 377-1686	2152.16	4.39751e-25	8.01588e-41	NPTFNEMLVYSGYSKETLR	15	1246	>Mouse PI3KC2a 377-1686	2248.08	5.13891e-13	1.66314e-29	>Mouse PI3KC2a 377-1686-1260->Mouse PI3KC2a 377-1686-1292	NA	NA	>Mouse PI3KC2a 377-1686	>Mouse PI3KC2a 377-1686	1260	1292	0	Mouse	Mouse	NA_1260	NA_1292	NPTFNEMLVYSGYSKETLR	ENFFLGGITLPLKDFNLSK	NA_1260-NA_1292	1260	1292
5036-1-1-1-1-1	L1_20190823_HS_1030_VH_5a.mgf	23187	4	3601.7	1	DFNLSKETVK	6	1293	>Mouse PI3KC2a 377-1686	1179.61	1.90054e-15	2.08589e-32	NPTFNEMoLVYSGYSKETLR	15	1246	>Mouse PI3KC2a 377-1686	2264.08	2.77975e-45	1.5494e-60	>Mouse PI3KC2a 377-1686-1260->Mouse PI3KC2a 377-1686-1298	NA	NA	>Mouse PI3KC2a 377-1686	>Mouse PI3KC2a 377-1686	1260	1298	0	Mouse	Mouse	NA_1260	NA_1298	NPTFNEMoLVYSGYSKETLR	DFNLSKETVK	NA_1260-NA_1298	1260	1298

## Sheet: XiNet
sample 4
sample 5
