# Supplementary material for: Structural basis of phosphatidylinositol 3-kinase C2α function
Source: Nat Struct Mol Biol. 2022 Mar 7;29(3):218–28. doi: 10.1038/s41594-022-00730-w (PMC8930771; doi:10.1038/s41594-022-00730-w)
Supplement: Source Data Fig. 2e — Statistical source data for Fig. 2e. [file 41594_2022_730_MOESM5_ESM.xlsx]

## Sheet: Sheet1
RLU raw
	PI4P			PI			w/o lipid		avg background
WT	117330	105530	104400	32275	29550	26875	4725	4375	4550
background substration
	PI4P			PI
WT	112780	100980	99850	27725	29550	26875
Normalization
	PI4P			PI
WT	100	100	100	24.5833	29.2632	26.9154
