# Supplementary material for: Structural basis of phosphatidylinositol 3-kinase C2α function
Source: Nat Struct Mol Biol. 2022 Mar 7;29(3):218–28. doi: 10.1038/s41594-022-00730-w (PMC8930771; doi:10.1038/s41594-022-00730-w)
Supplement: Source Data Fig. 2f — Statistical source data for Fig. 2f. [file 41594_2022_730_MOESM6_ESM.xlsx]

## Sheet: Sheet1
RLU raw
	PI4P			w/o lipid		avg background
WT	117330	105530	104400	4725	4375	4550
R1283A	108800	100600	95030	5575	4825	5200
K1283A, R1284A	15325	12850	15650	3900	3925	3912.5
background substration
	PI4P
WT	112780	100980	99850
R1283A	103600	95400	89830
K1283A, R1284A	11412.5	8937.5	11737.5
Normalization
	PI4P
WT	100	100	100
R1283A	91.8603	94.4742	89.9649
K1283A, R1284A	10.1193	8.85076	11.7551
