# Supplementary material for: Structural basis of phosphatidylinositol 3-kinase C2α function
Source: Nat Struct Mol Biol. 2022 Mar 7;29(3):218–28. doi: 10.1038/s41594-022-00730-w (PMC8930771; doi:10.1038/s41594-022-00730-w)
Supplement: Source Data Fig. 5c — Statistical source data for Fig. 5c. [file 41594_2022_730_MOESM7_ESM.xlsx]

## Sheet: Sheet1
RLU raw
	PI4P			w/o lipid		avg background
WT	117330	105530	104400	4725	4375	4550
dPX-C2	610430	533380	538950	9150	6775	7962.5
dKa12;PX-C2	10975	8025	8975	5525	4800	5162.5
H1391A	9325	10400	7750	4725	4550	4637.5
KKT	297160	316300	292260	5850	5225	5537.5
RBD mutant	434100	380500	447200	14975	11825	13400
RBD mutant; KKT	393860	349500	455400	17700	17725	17712.5
background substration
	PI4P
WT	112780	100980	99850
dPX-C2	602468	525418	530988
dKa12;PX-C2	5812.5	2862.5	3812.5
H1391A	4687.5	5762.5	3112.5
KKT	346426	289897	283320
RBD mutant	408423	331022	361237
RBD mutant; KKT	487238	442444	393857
Normalization
	PI4P
WT	100	100	100
dPX-C2	534.197	520.318	531.785
dKa12;PX-C2	5.15384	2.83472	3.81823
H1391A	4.15632	5.70658	3.11718
KKT	307.17	287.084	283.746
RBD mutant	362.141	327.809	361.78
RBD mutant; KKT	432.025	438.15	394.449
