# Supplementary material for: Structural basis of phosphatidylinositol 3-kinase C2α function
Source: Nat Struct Mol Biol. 2022 Mar 7;29(3):218–28. doi: 10.1038/s41594-022-00730-w (PMC8930771; doi:10.1038/s41594-022-00730-w)
Supplement: Source Data Fig. 5e — Statistical source data for Fig. 5e. [file 41594_2022_730_MOESM8_ESM.xlsx]

## Sheet: Sheet1
	signal	noise	s-n		signal	noise	s-n		signal	noise	s-n		signal	noise	s-n		signal	noise	s-n		signal	noise	s-n
scr	181606	108472	73134	KD	197623	162487	35136	wt	196338	140391	55947	K1283A, R1284A	205180	153875	51305	H1391A	186552	147782	38770	RBD mutant, KKT	212907	129692	83215
	176205	108472	67733		214500	162487	52013		186704	140391	46313		190204	153875	36329		175086	147782	27304		231615	141753	89862
	161841	108472	53369		193293	162487	30806		200533	140391	60142		191183	153875	37308		167580	147782	19798		234121	137519	96602
	143524	108472	35052		193392	162487	30905		190227	134068	56159		191718	153875	37843		175462	147782	27680		226093	141753	84340
	151284	110237	41047		204585	162487	42098		217292	134068	83224		167993	153875	14118		174038	147782	26256		206949	147135	59814
	139345	110237	29108		150136	123239	26897		205183	134068	71115		212392	153875	58517		226671	147782	78889		260564	137519	123045
	142407	110237	32170		144070	123239	20831		211833	136122	75711		149407	132164	17243		230124	147782	82342		238593	137519	101074
	147114	110237	36877		146777	123239	23538		203598	136122	67476		169021	132164	36857		182168	147782	34386		221520	147135	74385
	147535	110237	37298		141797	123239	18558		249193	136122	113071		173529	136508	37021		214034	155419	58615		207923	137519	70404
	165478	115571	49907		139985	123239	16746		217473	136122	81351		189724	136508	53216		185125	155419	29706		256112	129692	126420
	195418	115571	79847		217787	164550	53237		226693	133937	92756		180901	136508	44393		188814	155419	33395		231137	147135	84002
	187157	115571	71586		202737	166179	36558		234460	133937	100523		180454	145396	35058		178236	155419	22817		238362	129692	108670
	205089	115571	89518		200408	166179	34229		225934	133937	91997		168957	145396	23561		172257	155419	16838		197471	124856	72615
	178156	124749	53407		196059	166179	29880		172356	159894	12462		183026	145396	37630		187460	155419	32041		175127	124856	50271
	179819	124749	55070		192726	166179	26547		175084	159894	15190		151811	145396	6415		230405	188502	41903		187422	124856	62566
	159425	124749	34676		189969	159416	30553		192858	159894	32964		163498	145396	18102		200923	188502	12421		178413	124856	53557
	147280	124749	22531		178987	159416	19571		183640	125419	58221		166857	135417	31440		215263	188502	26761		182713	124856	57857
	167600	124749	42851		190606	168430	22176		183424	125419	58005		162306	135417	26889		195789	188502	7287		224402	173762	50640
	166062	120732	45330		188949	168430	20519		178746	125419	53327		158475	135417	23058		172446	157132	15314		232665	173762	58903
	162207	120732	41475		207337	157380	49957		191340	149282	42058		144610	135417	9193		204625	142344	62281		255187	173762	81425
	149224	120732	28492		217445	157380	60065		167042	149282	17760		167530	135417	32113		185012	142344	42668		324685	162356	162329
	136670	120732	15938		197969	157380	40589		177956	149282	28674		157897	135417	22480		194783	157132	37651		345536	162356	183180
	161683	120732	40951		202253	166289	35964		177866	149282	28584		200904	165148	35756		170888	142344	28544		335223	162356	172867
	210797	122473	88324		199913	166289	33624		212290	149282	63008		191444	165148	26296		171613	142344	29269		346611	162356	184255
	187416	122473	64943		182657	166289	16368		180151	149282	30869		214935	165148	49787		158166	142344	15822		214902	134273	80629
	204718	122473	82245		211711	187339	24372		210108	172552	37556		181073	165148	15925		179724	142344	37380		188410	129692	58718
	230375	122473	107902		234284	187339	46945		205463	172552	32911		196335	165148	31187		203673	178991	24682		245598	126558	119040
	253802	125759	128043		217472	187339	30133		210028	172552	37476		197269	165148	32121		210406	178991	31415		204879	126558	78321
	171793	125759	46034		226209	187339	38870		188073	172552	15521		172121	165148	6973		216371	178991	37380		181234	134273	46961
	197152	125759	71393		203969	187339	16630		199996	122602	77394		198144	162588	35556		209840	178991	30849		198399	134273	64126
	172220	125759	46461		206722	187339	19383		202124	122602	79522		200555	162588	37967		239982	178991	60991		198945	126558	72387
	178863	125759	53104		197893	159416	38477		195858	122602	73256		205129	162588	42541		199168	178991	20177		189749	126558	63191
	176531	116282	60249		190221	159416	30805		222140	143836	78304		192399	162588	29811		169556	142274	27282		247768	141753	106015
	176531	116282	60249		182703	159416	23287		217162	143836	73326		203318	162588	40730		162302	142274	20028		205532	141753	63779
	164174	116282	47892		201384	159416	41968		231977	143836	88141		205278	162588	42690		156352	142274	14078		216081	141753	74328
		avg	55263				31949.6				58009				31926.5				32943.4				89136.9
		normalized	100				57.8136				104.969				57.772				59.6121				161.296
	signal	noise	s-n		signal	noise	s-n		signal	noise	s-n		signal	noise	s-n		signal	noise	s-n		signal	noise	s-n
scr	153630	117483	36147	KD	169223	132547	36676	wt	184774	131102	53672	K1283A, R1284A	167277	136522	30755	H1391A	182020	165692	16328	RBD mutant, KKT	299677	136406	163271
	151514	117483	34031		185875	140851	45024		206580	131102	75478		170191	136522	33669		203631	175040	28591		289481	136406	153075
	156352	117483	38869		197879	140851	57028		199623	125767	73856		168363	136522	31841		214662	175040	39622		396986	136406	260580
	191447	117483	73964		180736	140851	39885		192296	125767	66529		167552	135918	31634		152053	123484	28569		415011	158564	256447
	168619	117483	51136		203653	140851	62802		154198	114697	39501		168463	135918	32545		166788	123484	43304		429212	158564	270648
	159353	112482	46871		165442	140851	24591		150476	114697	35779		174019	135918	38101		215810	181071	34739		289842	167907	121935
	155621	112482	43139		203653	140851	62802		145068	114697	30371		165963	135918	30045		212709	172004	40705		289842	167907	121935
	165095	112482	52613		192349	155271	37078		148950	114697	34253		180294	134796	45498		205973	172004	33969		289842	167907	121935
	171062	112730	58332		183126	155271	27855		148800	114697	34103		190595	134796	55799		201264	172004	29260		248787	146744	102043
	210696	112730	97966		165295	155271	10024		184069	114697	69372		177105	134796	42309		164413	159805	4608		217276	146744	70532
	178386	112730	65656		196256	155271	40985		227643	130768	96875		163663	134796	28867		138931	130832	8099		223892	146744	77148
	175118	112730	62388		190839	155271	35568		198775	130768	68007		201810	177034	24776		139262	130832	8430		179418	152488	26930
	170358	112730	57628		176327	155271	21056		197187	130768	66419		184329	177034	7295		132566	130832	1734		185497	152488	33009
	151085	112730	38355		159382	155271	4111		224086	130768	93318		181279	177034	4245		190798	172374	18424		174521	152488	22033
	153471	112730	40741		180926	159647	21279		156179	121109	35070		164698	133043	31655		185353	172374	12979		280015	192476	87539
	158967	116355	42612		187100	159647	27453		164995	121109	43886		156412	133043	23369		250934	218897	32037		302766	192476	110290
	158776	116355	42421		181055	159647	21408		171592	121109	50483		175006	151962	23044		267276	218897	48379		217046	192476	24570
	180215	116355	63860		171418	159647	11771		170640	121109	49531		170971	151962	19009		257442	218897	38545		247824	192476	55348
	161344	116355	44989		169399	154462	14937		176115	121109	55006		193654	151962	41692		197757	142403	55354		265794	178999	86795
	175105	116355	58750		180265	154462	25803		169421	121109	48312		170579	164518	6061		190758	160486	30272		252105	178999	73106
	163406	116355	47051		187783	154462	33321		200458	130145	70313		187631	164518	23113		183115	170326	12789		298775	187681	111094
	159508	116355	43153		183656	154462	29194		227210	130145	97065		193233	164518	28715		193156	170326	22830		320413	187681	132732
	166638	115874	50764		194801	154462	40339		220889	130145	90744		211962	160214	51748		197507	170326	27181		268779	187681	81098
	165809	115874	49935		170350	154462	15888		179583	130145	49438		200924	160214	40710		215349	180843	34506		291030	210133	80897
	187503	115874	71629		174547	154462	20085		171669	120195	51474		167836	160214	7622		220543	180843	39700		265685	210133	55552
	176224	115874	60350		165684	154462	11222		190741	120195	70546		208291	160214	48077		229861	191142	38719		270900	210133	60767
	173977	115874	58103		210957	173676	37281		167867	120195	47672		173192	160214	12978		210793	191142	19651		305377	210133	95244
	160598	115874	44724		185163	173676	11487		174016	120195	53821		169356	164285	5071		229999	191142	38857		257499	186790	70709
	147458	107585	39873		168796	151481	17315		161754	135229	26525		176734	164285	12449		197791	176822	20969		247389	186790	60599
	152673	107585	45088		154568	151481	3087		154532	135229	19303		150189	120293	29896		220589	176822	43767		227622	186790	40832
	148646	107585	41061		162414	151481	10933		149004	135229	13775		152837	120293	32544		185137	176822	8315		280479	186790	93689
	149487	107585	41902		172202	151481	20721		153812	135229	18583		140781	120293	20488		203976	177773	26203		276823	201129	75694
	146646	107585	39061		152312	151481	831		195095	131102	63993		133147	120293	12854		210419	177773	32646		214762	152456	62306
	159836	107585	52251		169223	143467	25756		181631	131102	50529		173746	129044	44702		210419	177773	32646		281807	201129	80678
	171093	107585	63508		161897	126399	35498		199971	149160	50811		167553	129044	38509		191123	165692	25431		244993	152456	92537
		avg	51397.7				26888.4				54126.1				28333.9				27947.4				98102.8
		normalized	100				52.3144				105.308				55.1267				54.3747				190.87
	signal	noise	s-n		signal	noise	s-n		signal	noise	s-n		signal	noise	s-n		signal	noise	s-n		signal	noise	s-n
scr	176321	112020	64301	KD	191804	150639	41165	wt	202032	128556	73476	K1283A, R1284A	166740	131520	35220	H1391A	221661	183376	38285	RBD mutant, KKT	211970	120468	91502
	171901	112020	59881		156611	150639	5972		200001	128556	71445		165215	131520	33695		223150	183376	39774		214052	120468	93584.3
	155764	112020	43744		150908	150639	269		159132	128556	30576		322978	298865	24113		245222	208526	36696		210522	120468	90054.4
	141859	112020	29839		176849	150639	26210		173494	128556	44938		311827	298865	12962		239178	208526	30652		219128	120468	98659.7
	148712	112020	36692		174904	150639	24265		175865	128556	47309		288532	258865	29667		240944	237130	3814		259079	128437	130642
	149073	112020	37053		164299	127721	36578		171402	128556	42846		299991	252114	47877		261072	237130	23942		222015	128437	93578.2
	189760	127306	62454		150922	127721	23201		185172	135712	49460		293611	255214	38397		225471	204757	20714		265646	142808	122838
	183171	127306	55865		158181	127721	30460		186695	135712	50983		273895	254144	19751		250790	204757	46033		261185	142808	118377
	191804	127306	64498		166609	127721	38888		221477	167489	53988		297298	254144	43154		198625	168771	29854		222094	142808	79286.4
	167467	127306	40161		154647	127721	26926		222175	167489	54686		317216	254144	63072		210397	168771	41626		214759	138361	76397.5
	218164	127306	90858		161985	146478	15507		237890	126210	111680		285978	254144	31834		197693	177973	19720		217127	138361	78765.8
	223913	130537	93376		162359	146478	15881		201337	126210	75127		305376	285467	19909		217488	168771	48717		222891	138361	84529.8
	198847	130537	68310		153468	146478	6990		262108	125272	136836		274953	254144	20809		221727	184470	37257		233341	138361	94979.8
	189562	130537	59025		150444	146478	3966		245095	125272	119823		247589	221509	26080		228518	220697	7821		188038	138361	49677.4
	189708	130537	59171		150347	146478	3869		294736	125272	169464		236642	221509	15133		216219	184470	31749		312701	156000	156701
	188423	116249	72174		168404	143515	24889		188420	125272	63148		227101	221509	5592		210556	177973	32583		291273	156000	135273
	172208	116249	55959		174489	143515	30974		186802	125272	61530		274982	221509	53473		212125	161708	50417		299483	156000	143483
	160540	116249	44291		166946	143515	23431		199421	120425	78996		314712	247235	67477		211836	161708	50128		316322	136621	179700
	180789	116249	64540		157952	143515	14437		209606	120425	89181		233808	221509	12299		205367	177973	27394		315586	136621	178965
	184064	116249	67815		153191	143515	9676		161069	120425	40644		248354	221509	26845		213184	161708	51476		295533	156719	138814
	173182	116249	56933		165005	143515	21490		174050	120425	53625		302053	247235	54818		235272	204202	31070		285473	156719	128754
	187814	115512	72302		183355	169739	13616		170327	120425	49902		283676	247235	36441		212612	204202	8410		333479	156719	176760
	162586	115512	47074		195102	169739	25363		163240	120425	42815		326268	279263	47005		213981	171478	42503		313987	156719	157268
	171698	115512	56186		213375	169739	43636		220399	145821	74578		301948	279263	22685		265742	240528	25214		262096	151435	110661
	157126	115512	41614		176686	131277	45409		222288	145821	76467		346827	329263	17564		247026	220697	26329		253414	151435	101979
	197710	120466	77244		185759	131277	54482		228797	145821	82976		310402	279263	31139		217229	176759	40470		223916	151435	72481
	178867	120466	58401		193279	131277	62002		202551	145821	56730		310402	279263	31139		204575	176759	27816		295083	123861	171222
	186045	120466	65579		189860	131277	58583		214175	145821	68354		300899	279263	21636		256924	220697	36227		263069	123861	139208
	178591	120466	58125		174758	131277	43481		235587	145821	89766		336766	270699	66067		160496	130956	29540		236388	123861	112527
	182604	120466	62138		190557	137199	53358		161014	124030	36984		278682	230081	48601		224274	198573	25701		216792	123861	92931.4
	185136	124640	60496		205352	137199	68153		165818	124030	41788		272176	230081	42095		191998	130956	61042		202341	138805	63535.6
	185187	124640	60547		201931	137199	64732		168064	124030	44034		276091	230081	46010		256148	199143	57005		199874	138805	61069.4
	163246	124640	38606		197864	137199	60665		170124	124030	46094		353859	321529	32330		242208	199143	43065		180070	138805	41265
	193436	122364	71072		177573	118203	59370		172414	124030	48384		360487	321529	38958		221808	199143	22665		186889	138805	48083.9
	185720	122364	63356		152552	118203	34349		142853	124030	18823		267747	234674	33073		197902	177973	19929		192455	138805	53649.9
		avg	58848				31778.4				65641.6				34197.7				33303.9				107634
		normalized	100				54.0008				111.544				58.1119				56.5932				182.902
	scramble	KD	WT	K1283A, R1284A	H1391A	RBD mutant, KKT
1st	100	57.8136	104.969	57.772	59.6121	161.296
2nd	100	52.3144	105.308	55.1267	54.3747	190.87
3rd	100	54.0008	111.544	58.1119	56.5932	182.902
