# Supplementary material for: Structural basis of phosphatidylinositol 3-kinase C2α function
Source: Nat Struct Mol Biol. 2022 Mar 7;29(3):218–28. doi: 10.1038/s41594-022-00730-w (PMC8930771; doi:10.1038/s41594-022-00730-w)
Supplement: Source Data Fig. 5f — Statistical source data for Fig. 5f. [file 41594_2022_730_MOESM9_ESM.xlsx]

## Sheet: 1st
Uptake (intensity/ area)										Surface (intensity/ area)
	scramble	KD	WT	KRA2	H1391A	RBD, KKT				scramble	KD	WT	KRA2	H1391A	RBD, KKT
	197.178	176	272.442	133.797	173.798	206.08				154.967	239.415	224.173	188.129	217.488	143.565
	179.555	150	274.922	154.106	146.845	293.647				193.185	228.79	188.073	185.268	303.191	141.49
	194.191	169	251.019	166.156	189.743	185.25				196.393	243.159	156.032	251.247	167.174	140.005
	330.568	138	243.888	155.56	162.732	175.85				195.581	218.422	144.589	242.742	227.378	140.005
	235.711	147	265.982	160.368	133.992	158.028				170.682	200.043	174.877	170.038	157.99	152.46
	244.043	168	190.647	193.715	194.194	194.926				158.52	265.279	189.569	180.078	356.988	161.336
	276.122	171	232.229	185.524	124.602	192.054				148.588	300.252	152.366	272.967	347.491	125.852
	241.993	137	271.468	147.007	195.355	199.415				140.917	211.859	146.554	240.775	217.89	136.124
	266.599	131	266.914	153.662	258.702	186.622				130.871	207.874	191.233	189.634	168.335	121.561
	335.679	189	255.474	208.14	195.988	220.933				174.431	260.086	152.399	199.63	267.54	162.908
	300.505	186	230.954	204.057	166.557	221.344				134.564	356.956	215.096	143.128	191.869	126.442
	223.463	134	257.928	174.956	127.123	204.536				132.648	247.492	155.561	154.416	187.779	121.652
	288.64	165	198.6	126.551	164.559	239.459				170.457	215.544	180.592	180.263	191.435	135.886
	295.255	164	251.232	202.962	196.518	206.731				198.939	243.159	132.148	263.036	219.035	121.846
	271.336	147	224.114	145.353	173.505	277.705				195.599	364.993	203.649	237.052	290.277	207.221
	291.109	134	210.307	206.926	149.101	312.318				176.054	236.509	161.057	231.744	227.194	238.495
	219.288	144	359.082	241.732	198.177	263.974				195.106	204.496	177.774	452.914	196.63	175.522
	176.025	176	379.075	227.786	184.418	380.439				149.401	330.857	174.405	254.079	221.653	133.774
	189.041	163	305.199	174.159	184.115	351.708				155.629	321.275	126.555	462.698	190.379	165.528
	201.561	167	200.727	225.685	201.802	464.222				155.326	224.551	157.762	358.633	124.169	157.358
	226.887	159	219.633	169.09	161.688	474.777				171.871	205.714	156.714	192.292	114.103	117.705
	169.916	173	177.206	126.741	142.462	291.901				186.627	242.343	142.037	167.86	206.92	177.097
	180.267	164	225.899	184.202	141.915	446.638				200.426	199.677	139.518	359.164	142.329	201.403
	230.514	173	272.129	197.862	200.829	562.237				167.864	280.076	166.371	268.657	180.89	159.892
	237.138	161	284.291	214.513	135.916	452.188				192.007	234.033	170.419	365.764	188.193	162.956
	189.972	175	231.328	234.799	144.055	262.35				148.202	212.466	152.211	255.733	172.12	146.094
	196.01	165	203.922	163.926	121.579	246.46				165.358	200.489	150.205	245.026	189.024	180.177
	245.065	164	274.552	184.339	131.727	252.427				145.551	219.637	184.017	298.237	147.354	189.862
	213.131	163	195.941	164.563	134.274	259.788				181.215	326.837	280.2	230.964	249.22	201.269
	237.86	162	248.934	128.758	113.619	262.86				181.521	281.224	201.593	263.744	357.637	160.866
	235.989	179	288.929	150.755	118.906	236.941				197.524	230.524	183.018	265.279	373.381	179.994
	227.936	170	241.457	137.306	126.393	278.503					237.956	207.498		279.095
	172.861	156	236.529	143.969	168.235	276.581						157.716
	225.906	161	225.414	184.608	143.296	236.537
	235.433	181	190.855	153.208	171.205	292.251
	272.549	167	259.058	184.724	176.438	310.776
	231.179	174	187.772	187.737	204.419	227.841
	285.749	151		155.484	147.464	198.993
	251.817	137		192.547	149.889	235.305
	194.127	151		207.728	133.066	175.152
		137		178.538	119.418	185.784
				132.766	140.433	215.664
				137.144	182.951	233.866
				137.039
SUMMARY
		uptake	Normalized	surface	Normalized	uptake/surface (%)
	scr	235.176	100	169.872	100	100
	knock down	161.336	68.6023	249.75	147.022	46.6611
	WT	246.11	104.649	172.605	101.609	102.992
	KRA2	174.576	74.232	250.684	147.572	50.3021
	H1391A	161.209	68.5484	221.005	130.101	52.6887
	RBD,KKT	289.038	122.903	157.624	92.79	132.453

## Sheet: 2nd
Uptake (intensity/ area)										Surface (intensity/ area)
	scramble	KD	WT	KRA2	H1391A	RBD, KKT				scramble	KD	WT	KRA2	H1391A	RBD, KKT
	238.457	144.707	187.468	136.394	155.203	239.038				218.019	437.389	139.433	168.268	223.264	151.02
	264.708	133.699	268.345	130.378	141.536	261.491				147.249	241.82	193.003	254.066	297.712	175.652
	206.065	139.41	223.617	191.992	202.66	247.452				168.802	253.935	150.19	247.634	304.888	137.117
	285.328	134.278	203.45	156.933	144.238	287.276				207.372	256.652	151.558	191.602	309.176	127.798
	251.05	147.219	177.417	163.714	137.205	249.075				217.516	265.047	272.692	238.628	204.018	145.626
	197.354	126.375	179.212	153.661	149.59	246.599				200.397	206.486	271.059	271.102	358.677	197.056
	168.081	123.221	439.226	202.122	144.869	272.118				215.639	236.771	206.433	221.504	258.516	185.544
	267.81	155.325	314.568	142.474	192.681	237.385				173.057	219.192	175.684	164.044	254.571	234.428
	245.618	158.987	276.234	133.413	145.796	288.823				174.337	220.625	154.892	161.277	221.632	186.665
	262.149	152.075	354.791	190.327	161.513	382.17				150.409	262.52	152.872	220.228	282.989	138.784
	240.468	149.625	269.726	166.553	114.193	345.821				220.354	182.549	178.803	165.483	215.69	120.376
	236.177	132.37	227.751	137.849	125.477	333.333				177.583	350.202	133.59	230.588	302.766	147.518
	248.549	141.121	206.165	145.825	165.381	327.512				182.86	194.494	132.427	162.533	241.475	152.019
	292.244	156.318	303.977	142.17	114.055	433.154				147.418	173.083	137.034	192.569	327.104	144.368
	272.502	143.225	214.817	168.855	119.13	302.664				216.039	160.131	164.124	185.27	402.499	140.177
	289.139	136.793	277.392	179.092	138.574	204.893				218.388	167.75	172.489	181.208	329.746	151.586
	286.086	140.712	341.713	163.137	153.64	333.85				185.094	200.033	248.971	218.267	260.755	169.443
	238.969	185.548	185.03	165.581	162.851	358.725				192.619	196.623	161.656	216.837	345.469	133.177
	188.906	202.301	263.752	175.107	204.519	324.257				223.369	213.42	148.218	181.635	360.492	153.681
	260.719	144.617	222.319	114.89	170.968	403.176				192.144	368.203	144.683	173.314	278.55	148.1
	226.248	148.1	236.882	130.715	159.494	259.696				214.309	232.326	130.32	257.12	186.21	202.377
	264.253	132.733	313.258	262.271	112.638	330.094				238.478	260.161	161.838	240.914	257.708	154.97
	242.364	135.216	190.938	278.972	118.04	226.933				167.074	279.333	175.206	310.968	509.355	132.818
	315.834	149.437	231.163	176.934	201.763	257.632				170.516	308.394	169.958	380.691	181.197	162.578
	220.848	134.38	267.29	145.827	147.421	216.003				194.937	324.221	198.045	230.619	243.786	148.089
	227.171	169.942	282.118	128.298	126.951	234.999				156.352	193.206	200.696	261.655	179.79	144.353
	173.824	141.418	207.696	133.264	131.453	276.107				187.387	410.994	139.139	270.09	343.894	150.65
	216.514	138.441	193.176	115.702	150.954	294.939				218.76	245.867	128.746	312.922	196.012	142.664
	366.009	153.677	190.456	144.009	121.456	325.158				201.273	193.606	131.681	197.815	239.464	164.771
	346.041	127.834	206.749	130.058	118.781	341.045				186.741				258.458
	256.444	129.369	209.671	137.171	143.423	322.186				131.343
	298.811	136.673	256.899	152.42	130.527	237.137
	383.212	141.126	374.449	121.898	117.365	282.281
	267.424	190.611	339.764	143.519	170.743	229.511
			271.051	127.136	116.232	284.265
				113.777
	SUMMARY
			uptake	normalized	surface	normalized	uptake/surface (%)
		scr	257.217	100	190.188	100	100
		knock down	146.379	56.9088	250.173	131.54	43.2635
		WT	254.529	98.9552	169.843	89.3024	110.809
		KRA2	156.819	60.9676	225.394	118.511	51.4446
		H1391A	146.038	56.776	279.195	146.8	38.6759
		RBD,KKT	291.337	113.265	156.669	82.3758	137.498

## Sheet: 3rd
Uptake (intensity/ area)										Surface (intensity/ area)
	scramble	KD	WT	KRA2	H1391A	RBD, KKT				scramble	KD	WT	KRA2	H1391A	RBD, KKT
	190.743	159.087	222.712		136.726	223.512				126.215	380.517	129.508		175.197	161.171
	229.781	138.581	211.176		133.869	325.632				119.444	363.189	139.262		248.789	156.784
	237.632	141.742	196.019		139.12	255.506				123.042	203.473	148.361		237.211	134.312
	158.533	137.14	221.882		119.739	223.151				137.407	235.723	135.195		209.047	157.862
	351.177	139.907	183.167		127.842	325.036				207.84	282.681	138.914		298.811	190.848
	174.401	143.44	202.83		132.596	251.188				170.088	200.591	124.434		220.133	138.034
	309.993	141.611	228.765		120.722	231.261				150.729	188.485	153.104		208.223	162.607
	252.219	112.397	168.87		161.116	227.613				184.124	265.927	147.441		207.873	158.63
	249.966	114.974	166.431		185.109	352.003				201.607	231.53	145.823		211.622	139.185
	246.898	151.208	224.096		183.598	235.837				174.863	221.855	184.187		286.134	116.86
	286.757	134.434	213.403		132.383	253.125				169.286	226.258	176.295		225.37	175.261
	214.92	135.236	263.896		132.539	257.16				198.256	225.396	149.358		259.009	120.418
	214.503	144.829	220.37		160.839	312.614				185.447	292.385	178.352		216.221	117.582
	212.108	117.891	226.864		163.849	412.057				139.496	215.047	178.116		319.491	184.615
	249.216	168.449	164.557		160.55	335.862				155.096	201.762	131.355		239.217	128.377
	187.185	125.923	181.703		155.309	278.03				153.998	218.88	196.362		284.176	137.062
	217.886	124.555	208.377		151.986	334.951				145.738	213.943	193.814		232.39	130.017
	163.986	181.67	216.033		155.039	205.434				135.56	214.49	160.605		252.252	143.026
	184.379	200.233	179.919		150.587	201.391				134.871	214.609	204.345		281.393	167.118
	188.685	157.175	199.64		163.689	204.176				162.95	206.469	171.517		231.356	138.152
	222.051	164.943	188.026		153.911	288.754				151.831	287.413	170.182		214.13	128.333
	184.075	161.183	195.438		185.21	260.191				150.499	214.764	188.242		236.127	119.918
	169.83	193.652	194.21		199.708	277.863				153.735	367.61	150.827		240.308	187.011
	204.158	167.959	158.639		123.003	293.664				158.636	361.495	151.008		247.181	122.898
	227.807	139.4	213.245		133.113	288.776				205.34	458.217	177.043		316.993	134.444
	196.525	151.851	221.7		159.02	451.952				203.352	278.932	154.506		326.707	152.078
	220.057	177.228	299.35		120.817	288.975				159.155	294.513	154.552		334.407	152.892
	191.653	169.532	221.021		155.356	310.957				145.582	207.39	148.652		353.812	150.674
	170.736	149.566	200.214		128.251	250.138				169.164	323.538	152.245		285.655	155.202
	184.335	134.644	183.812		153.483	206.789				161.863	175.203	124.572		244.557	172.071
	171.558	138.143	191.426		143.796	242.138
	145.905	139.188	197.967		119.121	223.273
	195.969	126.542	217.775		124.727	250.085
	203.328	129.236	210.816		129.55	195.324
	217.886	157.175	247.734		122.437	177.308
SUMMARY
	uptake	Normalized	surface	Normalized	uptake/surface (%)
scr	212.028	100	161.174	100	100
knock down	147.457	69.5461	259.076	160.743	43.2653
WT	206.917	97.5893	158.606	98.4068	99.1692
KRA2	NA		NA		NA
H1391A	146.249	68.9762	254.793	158.086	43.6321
RBD,KKT	270.049	127.365	147.781	91.6908	138.907

## Sheet: 4th
Uptake (intensity/ area)										Surface (intensity/ area)
	scramble	KD	WT	KRA2	H1391A	RBD, KKT				scramble	KD	WT	KRA2	H1391A	RBD, KKT
	205.53	135.759	238.056	129.105	117.228	260.624				119.636	203.506	142.987	219.245	170.156	166.606
	198.302	139.793	199.525	128.659	125.614	407.462				138.783	238.633	127.133	370.435	166.48	172.196
	155.434	178.527	185.146	208.171	114.681	348.063				133.839	309.736	123.836	342.913	198.074	137.283
	206.925	130.232	230.415	160.587	125.586	426.41				131.585	219.499	129.523	220.088	162.25	171.577
	201.504	114.846	236.053	160.956	158.444	230.97				131.775	222.514	142.877	235.854	143.586	191.53
	205.808	144.715	196.859	147.075	118.972	275.945				124.902	247.108	131.669	220.662	201.744	141.982
	201.033	140.3	184.445	141.347	187.148	240.7				137.669	220.659	140.506	192.638	219.022	160.559
	203.461	124.095	187.455	140.79	122.953	339.879				126.505	250.33	182.152	223.507	189.103	149.182
	173.029	366.299	2	136.329	131.762	276.792				131.163	209.484	143.559	215.609	324.072	169.53
	152.564	187.696	169.618	183.333	148.494	325.392				125.51	212.801	123.64	247.794	268.707	160.669
	170.413	179.42	139.59	157.025	161.297	303.584				119.341	205.994	142.607	355.842	414.748	134.385
	186.6	196.586	199.246	146.867	150.51	262.672				119.78	233.29	140.616	253.725	330.733	137.557
	187.271	147.222	232.537	147.238	140.22	302.014				122.984	210.806	157.364	462.303	221.928	150.918
	175.737	140.296	169.821	150.313	160.975	249.714				144.155	207.407	129.783	204.839	377.741	141.034
	155.865	154.894	321.229	148.62	121.412	254.405				130.669	232.071	125.253	268.605	267.695	139.908
	161.962	174.143	192.539	161.972	135.546	226.14				137.18	223.874	177.279	243.709	244.797	142.553
	207.252	184.579	207.995	181.497	127.321	224.759				164.725	193.105	156.619	296.277	236.28	140
	190.947	205.279	313.989	198.347	185.808	236.872				149.227	214.089	144.9	358.84	219.529	121.832
	179.006	181.501	318.213	168.919	126.751	396.266				133.052	246.021	124.453	222.509	214.837	122.362
	349.643	180.33	299.112	138.4	132.378	318.296				132.84	226.084	130.663	197.293	175.771	128.051
	336.73	149.238	245.157	132.821	172.171	331.034				129.218	238.75	139.354	164.625	168.629	186.672
	250.405	198.051	250.226	143.557	136.724	240.71				134.697	221.818	145.306	163.747	186.761	120.758
	262.258	135.246	258.529	131.435	144.591	400.12				141.723	208.017	135.877	181.064	214.887	148.578
	185.652	181.57	330.272	132.595	170.613	371.658				127.384	200.445	121.176	146.166	189.67	163.745
	206.392	160.511	274.959	117.725	156.092	309.55				136.937	214.958	131.023	141.94	215.579	143.408
	251.078	159.084	255.48	139.175	129.937	384.507				145.103	224.511	138.754	196.969	178.145	138.41
	221.132	151.941	199.088	144.63	110.496	512.627				174.011	297.068	122.905	144.615	199	164.778
	219.026	146.662	262.428	143.484	135.906	273.394				121.548	281.542	179.815	278.481	143.982	153.18
	251.579	148.902	374.672	169.887	151.018	317.491				169.782	200.459	119.379	152.833	201.194	152.014
	252.664	181.05	162.922	151.373	155.119	253.852				129.406	225.254	119.199	140.544	199.402
	249.798	190.292	250.833	132.695	123.302	288.786
	201.928	160.112	232.157	158.737	118.473	271.395
	225.14	122.015	247.799	149.495	123.642	286.887
	216.28	131.415	247.799	120.933	142.425	293.831
	209.401	114.374	205.697	150.26	142.986	287.971
SUMMARY
		uptake	Normalized	surface	Normalized	uptake/surface (%)
	scr	211.65	100	135.504	100	100
	knock down	163.914	77.4456	227.994	168.256	46.0284
	WT	229.196	108.29	139.007	102.585	105.561
	KRA2	150.124	70.9305	235.456	173.763	40.8204
	H1391A	140.189	66.236	221.483	163.451	40.5234
	RBD,KKT	306.593	144.859	150.043	110.73	130.822
