# Supplementary material for: Structural basis of phosphatidylinositol 3-kinase C2α function
Source: Nat Struct Mol Biol. 2022 Mar 7;29(3):218–28. doi: 10.1038/s41594-022-00730-w (PMC8930771; doi:10.1038/s41594-022-00730-w)
Supplement: Source Data Fig. 6a — Statistical source data for Fig. 6a. [file 41594_2022_730_MOESM10_ESM.xlsx]

## Sheet: 1st
Uptake (intensity/ area)						Surface (intensity/ area)
	scramble	KD	mC2aWT	mC2a_dHBD		scramble	KD	mC2aWT	mC2a_dHBD
	197.178	176	161.154	153.941		154.967	239.415	161.154	153.941
	179.555	150	158.465	214.126		193.185	228.79	158.465	214.126
	194.191	169	232.206	127.515		196.393	243.159	232.206	127.515
	330.568	138	193.705	177.665		195.581	218.422	193.705	177.665
	235.711	147	154.911	154.619		170.682	200.043	154.911	154.619
	244.043	168	184.225	152.809		158.52	265.279	184.225	152.809
	276.122	171	152.264	139.886		148.588	300.252	152.264	139.886
	241.993	137	169.804	157.873		140.917	211.859	169.804	157.873
	266.599	131	142.971	130.583		130.871	207.874	142.971	130.583
	335.679	189	163.412	199.429		174.431	260.086	163.412	199.429
	300.505	186	206.463	214.817		134.564	356.956	206.463	214.817
	223.463	134	168.702	183.232		132.648	247.492	168.702	183.232
	288.64	165	252.864	190.891		170.457	215.544	252.864	190.891
	295.255	164	215.367	160.633		198.939	243.159	215.367	160.633
	271.336	147	126.745	202.732		195.599	364.993	126.745	202.732
	291.109	134	157.539	149.746		176.054	236.509	157.539	149.746
	219.288	144	160.581	168.178		195.106	204.496	160.581	168.178
	176.025	176	130.444	157.957		149.401	330.857	130.444	157.957
	189.041	163	142.115	144.772		155.629	321.275	142.115	144.772
	201.561	167	147.575	161.537		155.326	224.551	147.575	161.537
	226.887	159	135.804	134.981		171.871	205.714	135.804	134.981
	169.916	173	143.795	138.026		186.627	242.343	143.795	138.026
	180.267	164	118.965	148.917		200.426	199.677	118.965	148.917
	230.514	173	160.762	149.36		167.864	280.076	160.762	149.36
	237.138	161	155.777	124.646		192.007	234.033	155.777	124.646
	189.972	175	178.749	142.887		148.202	212.466	178.749	142.887
	196.01	165	153.775	128.3		165.358	200.489	153.775	128.3
	245.065	164	163.594	175.986		145.551	219.637	163.594	175.986
	213.131	163	153.316	147.266		181.215	326.837	153.316	147.266
	237.86	162	169.17	173.435		181.521	281.224	169.17	173.435
	235.989	179	157.777	147.034		197.524	230.524	157.777	147.034
	227.936	170	165.068				237.956	165.068
	172.861	156
	225.906	161
	235.433	181
	272.549	167
	231.179	174
	285.749	151
	251.817	137
	194.127	151
		137
SUMMARY
		uptake	Normalized	surface	Normalized	uptake/surface (%)
	scr	235.176	100	169.872	100	100
	knock down	161.336	68.6023	249.75	147.022	46.6611
	mC2a_WT	244.323	103.889	164.935	97.094	106.999
	mC2a_dHBD	251.577	106.974	159.799	94.0705	113.717

## Sheet: 2nd
Uptake (intensity/ area)						Surface (intensity/ area)
	scramble	KD	mC2aWT	mC2a_dHBD		scramble	KD	mC2aWT	mC2a_dHBD
	238.457	144.707	203.059	199.228		218.019	437.389	183.967	144.482
	264.708	133.699	212.341	279.207		147.249	241.82	139.709	137.158
	206.065	139.41	201.319	358.322		168.802	253.935	175.877	127.539
	285.328	134.278	214.988	235.874		207.372	256.652	173.872	141.129
	251.05	147.219	257.624	215.368		217.516	265.047	225.376	168.715
	197.354	126.375	246.114	247.529		200.397	206.486	181.202	129.475
	168.081	123.221	245.634	247.529		215.639	236.771	197.654	153.857
	267.81	155.325	250.938	213.19		173.057	219.192	157.221	157.795
	245.618	158.987	340.752	219.792		174.337	220.625	165.099	152.111
	262.149	152.075	276.196	250.847		150.409	262.52	203.125	169.811
	240.468	149.625	230.447	191.89		220.354	182.549	141.555	139.655
	236.177	132.37	333.184	214.738		177.583	350.202	217.33	168.964
	248.549	141.121	265.638	229.703		182.86	194.494	230.567	154.472
	292.244	156.318	299.12	223.519		147.418	173.083	158.306	139.397
	272.502	143.225	168.355	250.101		216.039	160.131	235.951	123.299
	289.139	136.793	210.247	272.033		218.388	167.75	190.537	130.443
	286.086	140.712	253.627	317.323		185.094	200.033	200.456	146.926
	238.969	185.548	316.248	221.63		192.619	196.623	274.596	143.897
	188.906	202.301	304.077	306.309		223.369	213.42	221.678	146.814
	260.719	144.617	200.722	249.733		192.144	368.203	217.925	218.82
	226.248	148.1	135.201	235.546		214.309	232.326	146.029	177.692
	264.253	132.733	176.698	341.094		238.478	260.161	166.872	157.499
	242.364	135.216	182.061	231.574		167.074	279.333	141.834	161.437
	315.834	149.437	352.081	179.917		170.516	308.394	173.278	170.347
	220.848	134.38	214.65	183.297		194.937	324.221	240.854	145.327
	227.171	169.942	215.198	280.68		156.352	193.206	259.374	152.783
	173.824	141.418	320.468	230.606		187.387	410.994	164.97	132.032
	216.514	138.441	156.127	229.565		218.76	245.867	179.709	157.639
	366.009	153.677	196.135	304.302		201.273	193.606	173.398	179.275
	346.041	127.834	199.027	347.113		186.741		158.388	166.111
	256.444	129.369	228.84	235.912		131.343		158.615	170.342
	298.811	136.673	139.447	222.063
	383.212	141.126	306.29	212.694
	267.424	190.611	285.442	306.921
SUMMARY
		uptake	normalized	surface	normalized	uptake/surface (%)
	scr	257.217	100	190.188	100	100
	knock down	146.379	56.9088	250.173	131.54	43.2635
	mC2a_WT	239.362	93.0583	188.881	99.3129	93.7021
	mC2a_dHBD	249.563	97.0244	153.718	80.8239	120.044

## Sheet: 3rd
Uptake (intensity/ area)						Surface (intensity/ area)
	scramble	KD	mC2aWT	mC2a_dHBD		scramble	KD	mC2aWT	mC2a_dHBD
	190.743	159.087	267.543	459.64		126.215	380.517	159.379	149.231
	229.781	138.581	278.453	410.935		119.444	363.189	164.924	207.558
	237.632	141.742	238.239	242.626		123.042	203.473	213.055	146.425
	158.533	137.14	300.945	258.374		137.407	235.723	203.037	157.552
	351.177	139.907	337.597	381.49		207.84	282.681	176.71	132.575
	174.401	143.44	277.203	269.519		170.088	200.591	192.743	126.008
	309.993	141.611	205.012	232.258		150.729	188.485	142.881	169.797
	252.219	112.397	209.707	257.299		184.124	265.927	166.211	150.037
	249.966	114.974	154.25	171.854		201.607	231.53	162.879	176.121
	246.898	151.208	371.365	335.904		174.863	221.855	243.699	138.413
	286.757	134.434	224.954	198.508		169.286	226.258	189.042	120.378
	214.92	135.236	131.359	216.731		198.256	225.396	124.175	188.138
	214.503	144.829	289.049	296.78		185.447	292.385	150.934	191.532
	212.108	117.891	434.082	193.049		139.496	215.047	153.407	191.848
	249.216	168.449	412.835	281.802		155.096	201.762	148.896	213.529
	187.185	125.923	203.69	215.287		153.998	218.88	131.627	156.25
	217.886	124.555	288.479	250.722		145.738	213.943	139.402	148.876
	163.986	181.67	306.782	254.353		135.56	214.49	115.672	160.65
	184.379	200.233	363.435	262.255		134.871	214.609	152.528	161.814
	188.685	157.175	203.837	221.526		162.95	206.469	179.376	130.915
	222.051	164.943	354.666	210.721		151.831	287.413	146.236	136.1
	184.075	161.183	177.843	237.282		150.499	214.764	159.437	138.738
	169.83	193.652	231.493	272.946		153.735	367.61	157.013	120.299
	204.158	167.959	210.853	275.262		158.636	361.495	152.264	148.044
	227.807	139.4	240.97	303.009		205.34	458.217	130.866	171.447
	196.525	151.851	242.532	301.847		203.352	278.932	140.398	142.12
	220.057	177.228	207.053	218.736		159.155	294.513	227.183	144.738
	191.653	169.532	148.213	231.628		145.582	207.39	129.549	175.544
	170.736	149.566	287.7	251.416		169.164	323.538	174.979	147.519
	184.335	134.644	174.56	276.79		161.863	175.203	136.738	154.998
	171.558	138.143	153.582	227.151
	145.905	139.188	165.108	230.188
	195.969	126.542	131.755	341.557
	203.328	129.236	182.355	265.814
	217.886	157.175	242.532	237.282
SUMMARY
	uptake	Normalized	surface	Normalized	uptake/surface (%)
scr	212.028	100	161.174	100	100
knock down	147.457	69.5461	259.076	160.743	43.2653
mC2a_WT	247.279	116.626	162.175	100.621	115.906
mC2a_dHBD	266.331	125.611	156.573	97.1455	129.302

## Sheet: 4th
Uptake (intensity/ area)						Surface (intensity/ area)
	scramble	KD	mC2aWT	mC2a_dHBD		scramble	KD	mC2aWT	mC2a_dHBD
	205.53	135.759	337.322	179.962		119.636	203.506	218.292	131.75
	198.302	139.793	348.631	234.616		138.783	238.633	217.807	133.614
	155.434	178.527	313.264	236.818		133.839	309.736	228.073	197.246
	206.925	130.232	278.442	235.995		131.585	219.499	154.168	127.183
	201.504	114.846	288.071	360.731		131.775	222.514	193.353	164.653
	205.808	144.715	358.28	319.674		124.902	247.108	164.851	141.821
	201.033	140.3	326.08	209.148		137.669	220.659	194.893	146.823
	203.461	124.095	245.129	222.57		126.505	250.33	243.343	161.929
	173.029	366.299	183.96	272.325		131.163	209.484	198.827	164.071
	152.564	187.696	268.564	354.294		125.51	212.801	221.538	188.033
	170.413	179.42	199.077	394.784		119.341	205.994	200.615	180.937
	186.6	196.586	233.169	264.047		119.78	233.29	198.343	148.801
	187.271	147.222	344.434	316.124		122.984	210.806	204.483	126.836
	175.737	140.296	273.952	354.758		144.155	207.407	128.517	154.466
	155.865	154.894	264.123	281.679		130.669	232.071	230.549	190.022
	161.962	174.143	164.053	283.082		137.18	223.874	183.539	180.8
	207.252	184.579	307.928	312.821		164.725	193.105	138.643	167.677
	190.947	205.279	201.116	371.446		149.227	214.089	135.714	161.866
	179.006	181.501	267.042	259.05		133.052	246.021	160.045	136.247
	349.643	180.33	360.609	303.266		132.84	226.084	167.527	133.751
	336.73	149.238	176.2	292.478		129.218	238.75	146.992	129.577
	250.405	198.051	265.988	268.712		134.697	221.818	132.754	147.379
	262.258	135.246	293.918	265.369		141.723	208.017	173.253	147.53
	185.652	181.57	304.28	207.052		127.384	200.445	200.55	146.822
	206.392	160.511	469.289	256.111		136.937	214.958	144.961	125.039
	251.078	159.084	345.4	224.228		145.103	224.511	116.508	125.039
	221.132	151.941	225.681	189.623		174.011	297.068	153.333	122.508
	219.026	146.662	148.9	201.687		121.548	281.542	142.348	169.123
	251.579	148.902	193.025	268.141		169.782	200.459	138.284	122.476
	252.664	181.05	229.59	201.709		129.406	225.254	137.418	152.381
	249.798	190.292	242.984	174.241
	201.928	160.112	211.684	224.797
	225.14	122.015	406.43	251.621
	216.28	131.415	326.866	218.622
	209.401	114.374	277.164	216.929
SUMMARY
		uptake	Normalized	surface	Normalized	uptake/surface (%)
	scr	211.65	100	135.504	100	100
	knock down	163.914	77.4456	227.994	168.256	46.0284
	mC2a_WT	276.59	130.683	175.651	129.627	100.814
	mC2a_dHBD	265.047	125.229	150.88	111.347	112.467
