# Supplementary material for: Structural basis of phosphatidylinositol 3-kinase C2α function
Source: Nat Struct Mol Biol. 2022 Mar 7;29(3):218–28. doi: 10.1038/s41594-022-00730-w (PMC8930771; doi:10.1038/s41594-022-00730-w)
Supplement: Source Data Extended Data Fig. 1a — Chromatography data for Extended Data Fig. 1a. [file 41594_2022_730_MOESM12_ESM.xls]

## Sheet: Curves
	deltaN		deltaN_C-C2		core
0	-0.001	0	0.13	0	5.127
0.133231	-0.027	0.199872	1.209	0.199898	-0.031
0.266463	-0.049	0.399744	2.24	0.399797	-0.067
0.399694	-0.072	0.599616	3.243	0.599695	-0.103
0.532926	-0.095	0.799488	4.152	0.799593	-0.131
0.666157	-0.113	0.99936	4.945	0.999492	-0.164
0.799389	-0.14	1.19923	5.624	1.19939	-0.184
0.93262	-0.155	1.3991	6.162	1.39929	-0.206
1.06585	-0.156	1.59898	6.576	1.59919	-0.228
1.19908	-0.165	1.79885	6.841	1.79908	-0.241
1.33231	-0.176	1.99872	6.974	1.99898	-0.251
1.46555	-0.173	2.19859	6.96	2.19888	-0.248
1.59878	-0.175	2.39847	6.813	2.39878	-0.247
1.73201	-0.171	2.59834	6.535	2.59868	-0.236
1.86524	-0.161	2.79821	6.131	2.79858	-0.222
1.99847	-0.149	2.99808	5.583	2.99847	-0.205
2.1317	-0.132	3.19795	4.923	3.19837	-0.185
2.26493	-0.117	3.39783	4.144	3.39827	-0.157
2.39817	-0.105	3.5977	3.274	3.59817	-0.131
2.5314	-0.079	3.79757	2.303	3.79807	-0.092
2.66463	-0.047	3.99744	1.286	3.99797	-0.054
2.79786	-0.011	4.19731	0.221	4.19786	-0.018
2.93109	0.027	4.39719	-0.811	4.39776	0.024
3.06432	0.056	4.59706	-1.822	4.59766	0.065
3.19756	0.094	4.79693	-2.758	4.79756	0.11
3.33079	0.143	4.9968	-3.639	4.99746	0.145
3.46402	0.184	5.19667	-4.443	5.19736	0.184
3.59725	0.231	5.39655	-5.159	5.39725	0.218
3.73048	0.285	5.59642	-5.806	5.59715	0.25
3.86371	0.34	5.79629	-6.338	5.79705	0.276
3.99694	0.388	5.99616	-6.847	5.99695	0.297
4.13018	0.437	6.19604	-7.286	6.19685	0.314
4.26341	0.486	6.39591	-7.67	6.39675	0.328
4.39664	0.536	6.59578	-7.994	6.59664	0.341
4.52987	0.596	6.79565	-8.277	6.79654	0.334
4.6631	0.647	6.99552	-8.51	6.99644	0.324
4.79633	0.696	7.1954	-8.709	7.19634	0.313
4.92956	0.746	7.39527	-8.877	7.39624	0.302
5.0628	0.786	7.59514	-9.017	7.59614	0.274
5.19603	0.822	7.79501	-9.138	7.79603	0.242
5.32926	0.86	7.99488	-9.24	7.99593	0.216
5.46249	0.897	8.19476	-9.319	8.19583	0.186
5.59572	0.936	8.39463	-9.391	8.39573	0.148
5.72895	0.963	8.5945	-9.452	8.59563	0.117
5.86218	0.983	8.79437	-9.506	8.79553	0.087
5.99542	0.994	8.99424	-9.546	8.99542	0.046
6.12865	1.009	9.19412	-9.582	9.19532	0.009
6.26188	1.015	9.39399	-9.611	9.39522	-0.025
6.39511	1.019	9.59386	-9.642	9.59512	-0.06
6.52834	1.016	9.79373	-9.669	9.79502	-0.09
6.66157	1.007	9.9936	-9.69	9.99492	-0.117
6.7948	0.997	10.1935	-9.705	10.1948	-0.144
6.92804	0.981	10.3933	-9.723	10.3947	-0.175
7.06127	0.962	10.5932	-9.74	10.5946	-0.189
7.1945	0.943	10.7931	-9.752	10.7945	-0.205
7.32773	0.924	10.993	-9.765	10.9944	-0.216
7.46096	0.894	11.1928	-9.777	11.1943	-0.222
7.59419	0.866	11.3927	-9.784	11.3942	-0.221
7.72743	0.835	11.5926	-9.794	11.5941	-0.217
7.86066	0.8	11.7925	-9.802	11.794	-0.202
7.99389	0.764	11.9923	-9.813	11.9939	-0.181
8.12712	0.731	12.1922	-9.822	12.1938	-0.159
8.26035	0.691	12.3921	-9.824	12.3937	-0.13
8.39358	0.649	12.5919	-9.833	12.5936	-0.092
8.52681	0.614	12.7918	-9.845	12.7935	-0.042
8.66005	0.571	12.9917	-9.848	12.9934	0.013
8.79328	0.538	13.1916	-9.856	13.1933	0.073
8.92651	0.5	13.3914	-9.858	13.3932	0.141
9.05974	0.461	13.5913	-9.865	13.5931	0.207
9.19297	0.428	13.7912	-9.871	13.793	0.282
9.3262	0.388	13.991	-9.876	13.9929	0.364
9.45943	0.357	14.1909	-9.879	14.1928	0.437
9.59267	0.325	14.3908	-9.883	14.3927	0.512
9.7259	0.294	14.5907	-9.886	14.5926	0.595
9.85913	0.268	14.7905	-9.887	14.7925	0.665
9.99236	0.245	14.9904	-9.893	14.9924	0.732
10.1256	0.221	15.1903	-9.888	15.1923	0.802
10.2588	0.198	15.3902	-9.891	15.3922	0.857
10.3921	0.178	15.59	-9.894	15.5921	0.905
10.5253	0.166	15.7899	-9.896	15.792	0.946
10.6585	0.147	15.9898	-9.891	15.9919	0.98
10.7917	0.129	16.1896	-9.891	16.1918	0.995
10.925	0.127	16.3895	-9.891	16.3917	1.004
11.0582	0.123	16.5894	-9.891	16.5916	1
11.1914	0.119	16.7893	-9.887	16.7915	0.994
11.3247	0.118	16.9891	-9.888	16.9914	0.979
11.4579	0.124	17.189	-9.884	17.1913	0.952
11.5911	0.138	17.3889	-9.881	17.3912	0.906
11.7244	0.146	17.5887	-9.875	17.5911	0.87
11.8576	0.164	17.7886	-9.872	17.791	0.827
11.9908	0.186	17.9885	-9.871	17.9908	0.774
12.1241	0.211	18.1884	-9.865	18.1907	0.72
12.2573	0.24	18.3882	-9.855	18.3906	0.668
12.3905	0.266	18.5881	-9.849	18.5905	0.614
12.5238	0.311	18.788	-9.855	18.7904	0.555
12.657	0.355	18.9878	-9.851	18.9903	0.506
12.7902	0.396	19.1877	-9.838	19.1902	0.451
12.9235	0.445	19.3876	-9.827	19.3901	0.397
13.0567	0.498	19.5875	-9.824	19.59	0.357
13.1899	0.551	19.7873	-9.816	19.7899	0.308
13.3231	0.604	19.9872	-9.809	19.9898	0.277
13.4564	0.657	20.1871	-9.801	20.1897	0.241
13.5896	0.706	20.387	-9.798	20.3896	0.213
13.7228	0.758	20.5868	-9.791	20.5895	0.191
13.8561	0.81	20.7867	-9.792	20.7894	0.175
13.9893	0.865	20.9866	-9.783	20.9893	0.164
14.1225	0.922	21.1864	-9.782	21.1892	0.157
14.2558	0.974	21.3863	-9.783	21.3891	0.154
14.389	1.024	21.5862	-9.777	21.589	0.162
14.5222	1.07	21.7861	-9.766	21.7889	0.173
14.6555	1.113	21.9859	-9.759	21.9888	0.196
14.7887	1.154	22.1858	-9.759	22.1887	0.213
14.9219	1.193	22.3857	-9.754	22.3886	0.237
15.0552	1.227	22.5855	-9.752	22.5885	0.271
15.1884	1.259	22.7854	-9.744	22.7884	0.303
15.3216	1.282	22.9853	-9.737	22.9883	0.341
15.4549	1.303	23.1852	-9.73	23.1882	0.386
15.5881	1.312	23.385	-9.721	23.3881	0.43
15.7213	1.323	23.5849	-9.715	23.588	0.475
15.8545	1.329	23.7848	-9.708	23.7879	0.518
15.9878	1.326	23.9847	-9.703	23.9878	0.561
16.121	1.32	24.1845	-9.698	24.1877	0.6
16.2542	1.313	24.3844	-9.683	24.3876	0.632
16.3875	1.301	24.5843	-9.678	24.5875	0.67
16.5207	1.281	24.7841	-9.674	24.7874	0.701
16.6539	1.27	24.984	-9.658	24.9873	0.723
16.7872	1.243	25.1839	-9.651	25.1872	0.737
16.9204	1.217	25.3838	-9.64	25.3871	0.753
17.0536	1.189	25.5836	-9.632	25.587	0.758
17.1869	1.16	25.7835	-9.62	25.7869	0.76
17.3201	1.132	25.9834	-9.608	25.9868	0.747
17.4533	1.098	26.1832	-9.597	26.1867	0.734
17.5866	1.073	26.3831	-9.59	26.3866	0.725
17.7198	1.04	26.583	-9.581	26.5865	0.692
17.853	1.003	26.7829	-9.565	26.7864	0.665
17.9862	0.97	26.9827	-9.556	26.9863	0.64
18.1195	0.942	27.1826	-9.535	27.1862	0.619
18.2527	0.905	27.3825	-9.518	27.3861	0.588
18.3859	0.871	27.5823	-9.495	27.586	0.557
18.5192	0.842	27.7822	-9.455	27.7859	0.527
18.6524	0.811	27.9821	-9.428	27.9858	0.493
18.7856	0.781	28.182	-9.4	28.1857	0.467
18.9189	0.758	28.3818	-9.366	28.3856	0.435
19.0521	0.733	28.5817	-9.34	28.5855	0.414
19.1853	0.712	28.7816	-9.319	28.7854	0.396
19.3186	0.692	28.9815	-9.305	28.9853	0.378
19.4518	0.667	29.1813	-9.306	29.1852	0.359
19.585	0.649	29.3812	-9.304	29.3851	0.361
19.7183	0.635	29.5811	-9.32	29.585	0.352
19.8515	0.625	29.7809	-9.334	29.7848	0.352
19.9847	0.62	29.9808	-9.344	29.9847	0.352
20.118	0.609	30.1807	-9.361	30.1846	0.357
20.2512	0.601	30.3806	-9.369	30.3845	0.366
20.3844	0.603	30.5804	-9.378	30.5844	0.387
20.5176	0.605	30.7803	-9.381	30.7843	0.407
20.6509	0.606	30.9802	-9.393	30.9842	0.432
20.7841	0.609	31.18	-9.395	31.1841	0.465
20.9173	0.622	31.3799	-9.385	31.384	0.503
21.0506	0.64	31.5798	-9.383	31.5839	0.546
21.1838	0.657	31.7797	-9.377	31.7838	0.6
21.317	0.678	31.9795	-9.366	31.9837	0.649
21.4503	0.713	32.1794	-9.358	32.1836	0.711
21.5835	0.743	32.3793	-9.351	32.3835	0.786
21.7167	0.771	32.5792	-9.342	32.5834	0.859
21.85	0.808	32.779	-9.326	32.7833	0.931
21.9832	0.847	32.9789	-9.31	32.9832	1.008
22.1164	0.885	33.1788	-9.303	33.1831	1.086
22.2497	0.925	33.3786	-9.288	33.383	1.165
22.3829	0.969	33.5785	-9.268	33.5829	1.24
22.5161	1.011	33.7784	-9.256	33.7828	1.317
22.6493	1.06	33.9783	-9.241	33.9827	1.382
22.7826	1.113	34.1781	-9.217	34.1826	1.447
22.9158	1.166	34.378	-9.2	34.3825	1.496
23.049	1.212	34.5779	-9.196	34.5824	1.542
23.1823	1.267	34.7777	-9.168	34.7823	1.581
23.3155	1.317	34.9776	-9.151	34.9822	1.607
23.4487	1.36	35.1775	-9.131	35.1821	1.622
23.582	1.405	35.3774	-9.121	35.382	1.624
23.7152	1.451	35.5772	-9.108	35.5819	1.623
23.8484	1.498	35.7771	-9.093	35.7818	1.608
23.9817	1.532	35.977	-9.084	35.9817	1.58
24.1149	1.569	36.1768	-9.076	36.1816	1.547
24.2481	1.601	36.3767	-9.074	36.3815	1.505
24.3814	1.635	36.5766	-9.07	36.5814	1.465
24.5146	1.66	36.7765	-9.062	36.7813	1.417
24.6478	1.688	36.9763	-9.065	36.9812	1.365
24.7811	1.714	37.1762	-9.061	37.1811	1.312
24.9143	1.73	37.3761	-9.059	37.381	1.261
25.0475	1.742	37.576	-9.051	37.5809	1.208
25.1807	1.746	37.7758	-9.05	37.7808	1.149
25.314	1.756	37.9757	-9.054	37.9807	1.105
25.4472	1.752	38.1756	-9.056	38.1806	1.059
25.5804	1.745	38.3754	-9.055	38.3805	1.015
25.7137	1.735	38.5753	-9.07	38.5804	0.965
25.8469	1.722	38.7752	-9.07	38.7803	0.93
25.9801	1.714	38.9751	-9.077	38.9802	0.898
26.1134	1.694	39.1749	-9.08	39.1801	0.869
26.2466	1.675	39.3748	-9.083	39.38	0.844
26.3798	1.65	39.5747	-9.088	39.5799	0.829
26.5131	1.627	39.7745	-9.088	39.7798	0.818
26.6463	1.603	39.9744	-9.089	39.9797	0.802
26.7795	1.571	40.1743	-9.095	40.1796	0.81
26.9128	1.542	40.3742	-9.093	40.3795	0.816
27.046	1.515	40.574	-9.081	40.5794	0.829
27.1792	1.479	40.7739	-9.071	40.7793	0.86
27.3125	1.455	40.9738	-9.065	40.9792	0.884
27.4457	1.427	41.1737	-9.049	41.1791	0.918
27.5789	1.393	41.3735	-9.026	41.379	0.967
27.7121	1.366	41.5734	-8.981	41.5789	1.025
27.8454	1.332	41.7733	-8.939	41.7787	1.1
27.9786	1.299	41.9731	-8.859	41.9786	1.188
28.1118	1.276	42.173	-8.765	42.1785	1.305
28.2451	1.239	42.3729	-8.637	42.3784	1.444
28.3783	1.216	42.5728	-8.491	42.5783	1.607
28.5115	1.191	42.7726	-8.322	42.7782	1.828
28.6448	1.17	42.9725	-8.145	42.9781	2.1
28.778	1.146	43.1724	-7.973	43.178	2.458
28.9112	1.122	43.3722	-7.79	43.3779	2.911
29.0445	1.104	43.5721	-7.587	43.5778	3.483
29.1777	1.087	43.772	-7.392	43.7777	4.207
29.3109	1.069	43.9719	-7.183	43.9776	5.104
29.4442	1.057	44.1717	-6.953	44.1775	6.222
29.5774	1.044	44.3716	-6.695	44.3774	7.582
29.7106	1.034	44.5715	-6.374	44.5773	9.193
29.8438	1.029	44.7713	-5.977	44.7772	11.035
29.9771	1.024	44.9712	-5.483	44.9771	13.028
30.1103	1.03	45.1711	-4.886	45.177	15.05
30.2435	1.033	45.371	-4.214	45.3769	16.997
30.3768	1.04	45.5708	-3.468	45.5768	18.792
30.51	1.05	45.7707	-2.694	45.7767	20.329
30.6432	1.062	45.9706	-1.956	45.9766	21.63
30.7765	1.075	46.1705	-1.258	46.1765	22.638
30.9097	1.098	46.3703	-0.661	46.3764	23.403
31.0429	1.122	46.5702	-0.15	46.5763	23.933
31.1762	1.154	46.7701	0.267	46.7762	24.275
31.3094	1.187	46.9699	0.605	46.9761	24.435
31.4426	1.224	47.1698	0.866	47.176	24.451
31.5759	1.259	47.3697	1.08	47.3759	24.34
31.7091	1.299	47.5696	1.248	47.5758	24.139
31.8423	1.345	47.7694	1.376	47.7757	23.855
31.9756	1.394	47.9693	1.475	47.9756	23.523
32.1088	1.439	48.1692	1.54	48.1755	23.154
32.242	1.497	48.369	1.579	48.3754	22.761
32.3752	1.551	48.5689	1.59	48.5753	22.331
32.5085	1.606	48.7688	1.567	48.7752	21.886
32.6417	1.662	48.9687	1.483	48.9751	21.392
32.7749	1.725	49.1685	1.32	49.175	20.826
32.9082	1.779	49.3684	1.071	49.3749	20.135
33.0414	1.831	49.5683	0.744	49.5748	19.319
33.1746	1.885	49.7682	0.361	49.7747	18.682
33.3079	1.936	49.968	-0.035	49.9746	17.427
33.4411	1.987	50.1679	-0.427	50.1745	16.254
33.5743	2.034	50.3678	-0.774	50.3744	15.068
33.7076	2.074	50.5676	-1.078	50.5743	13.925
33.8408	2.115	50.7675	-1.321	50.7742	12.864
33.974	2.15	50.9674	-1.515	50.9741	11.934
34.1073	2.18	51.1673	-1.677	51.174	11.122
34.2405	2.207	51.3671	-1.8	51.3739	10.457
34.3737	2.229	51.567	-1.896	51.5738	9.92
34.5069	2.246	51.7669	-1.971	51.7737	9.477
34.6402	2.251	51.9667	-2.029	51.9736	9.152
34.7734	2.255	52.1666	-2.072	52.1735	8.888
34.9066	2.258	52.3665	-2.104	52.3734	8.691
35.0399	2.253	52.5664	-2.138	52.5733	8.548
35.1731	2.242	52.7662	-2.174	52.7732	8.447
35.3063	2.227	52.9661	-2.14	52.9731	8.37
35.4396	2.212	53.166	-2.134	53.173	8.317
35.5728	2.195	53.3659	-2.131	53.3729	8.284
35.706	2.168	53.5657	-2.114	53.5727	8.264
35.8393	2.144	53.7656	-2.088	53.7726	8.255
35.9725	2.115	53.9655	-2.051	53.9725	8.246
36.1057	2.084	54.1653	-2.005	54.1724	8.24
36.239	2.048	54.3652	-1.951	54.3723	8.243
36.3722	2.014	54.5651	-1.885	54.5722	8.25
36.5054	1.982	54.765	-1.811	54.7721	8.26
36.6387	1.944	54.9648	-1.718	54.972	8.272
36.7719	1.904	55.1647	-1.613	55.1719	8.303
36.9051	1.867	55.3646	-1.495	55.3718	8.344
37.0383	1.833	55.5644	-1.376	55.5717	8.385
37.1716	1.802	55.7643	-1.231	55.7716	8.456
37.3048	1.764	55.9642	-1.081	55.9715	8.536
37.438	1.731	56.1641	-0.914	56.1714	8.628
37.5713	1.694	56.3639	-0.739	56.3713	8.738
37.7045	1.662	56.5638	-0.56	56.5712	8.873
37.8377	1.636	56.7637	-0.362	56.7711	9.021
37.971	1.607	56.9635	-0.157	56.971	9.187
38.1042	1.583	57.1634	0.048	57.1709	9.364
38.2374	1.559	57.3633	0.268	57.3708	9.565
38.3707	1.534	57.5632	0.496	57.5707	9.78
38.5039	1.516	57.763	0.716	57.7706	10.01
38.6371	1.5	57.9629	0.947	57.9705	10.252
38.7704	1.487	58.1628	1.161	58.1704	10.504
38.9036	1.472	58.3627	1.367	58.3703	10.768
39.0368	1.463	58.5625	1.576	58.5702	11.036
39.1701	1.454	58.7624	1.769	58.7701	11.309
39.3033	1.449	58.9623	1.962	58.97	11.587
39.4365	1.453	59.1621	2.141	59.1699	11.827
39.5697	1.459	59.362	2.305	59.3698	12.083
39.703	1.468	59.5619	2.452	59.5697	12.375
39.8362	1.479	59.7618	2.572	59.7696	12.632
39.9694	1.496	59.9616	2.688	59.9695	12.881
40.1027	1.512	60.1615	2.778	60.1694	13.117
40.2359	1.537	60.3614	2.843	60.3693	13.324
40.3691	1.566	60.5612	2.893	60.5692	13.53
40.5024	1.597	60.7611	2.931	60.7691	13.711
40.6356	1.628	60.961	2.944	60.969	13.876
40.7688	1.669	61.1609	2.941	61.1689	14.017
40.9021	1.716	61.3607	2.915	61.3688	14.136
41.0353	1.761	61.5606	2.876	61.5687	14.231
41.1685	1.814	61.7605	2.823	61.7686	14.308
41.3018	1.865	61.9604	2.743	61.9685	14.354
41.435	1.927	62.1602	2.64	62.1684	14.389
41.5682	1.996	62.3601	2.59	62.3683	14.388
41.7014	2.058	62.56	2.488	62.5682	14.366
41.8347	2.133	62.7598	2.369	62.7681	14.329
41.9679	2.218	62.9597	2.252	62.968	14.273
42.1011	2.299	63.1596	2.121	63.1679	14.199
42.2344	2.392	63.3595	1.994	63.3678	14.114
42.3676	2.49	63.5593	1.851	63.5677	14.007
42.5008	2.589	63.7592	1.721	63.7676	13.9
42.6341	2.699	63.9591	1.577	63.9675	13.786
42.7673	2.826	64.1589	1.448	64.1674	13.676
42.9005	2.957	64.3588	1.311	64.3673	13.562
43.0338	3.098	64.5587	1.186	64.5672	13.468
43.167	3.262	64.7586	1.067	64.7671	13.372
43.3002	3.419	64.9584	0.957	64.967	13.29
43.4335	3.594	65.1583	0.863	65.1669	13.229
43.5667	3.816	65.3582	0.783	65.3668	13.188
43.6999	4.069	65.558	0.718	65.5666	13.163
43.8332	4.388	65.7579	0.678	65.7665	13.171
43.9664	4.787	65.9578	0.669	65.9664	13.19
44.0996	5.262	66.1577	0.683	66.1663	13.244
44.2328	5.856	66.3575	0.74	66.3662	13.327
44.3661	6.593	66.5574	0.848	66.5661	13.432
44.4993	7.438	66.7573	1.02	66.766	13.557
44.6325	8.453	66.9572	1.262	66.9659	13.709
44.7658	9.657	67.157	1.593	67.1658	13.89
44.899	10.962	67.3569	2.024	67.3657	14.081
45.0322	12.439	67.5568	2.576	67.5656	14.296
45.1655	14.07	67.7566	3.268	67.7655	14.52
45.2987	15.706	67.9565	4.143	67.9654	14.76
45.4319	17.424	68.1564	5.2	68.1653	14.997
45.5652	19.159	68.3563	6.253	68.3652	15.242
45.6984	20.787	68.5561	7.917	68.5651	15.461
45.8316	22.382	68.756	9.587	68.765	15.69
45.9649	23.905	68.9559	11.889	68.9649	15.945
46.0981	25.259	69.1557	14.474	69.1648	16.196
46.2313	26.492	69.3556	17.244	69.3647	16.422
46.3646	27.637	69.5555	20.389	69.5646	16.643
46.4978	28.625	69.7554	23.851	69.7645	16.857
46.631	29.489	69.9552	27.731	69.9644	17.057
46.7642	30.269	70.1551	31.925	70.1643	17.239
46.8975	30.916	70.355	36.447	70.3642	17.413
47.0307	31.436	70.5549	41.317	70.5641	17.575
47.1639	31.875	70.7547	46.422	70.764	17.736
47.2972	32.205	70.9546	51.737	70.9639	17.878
47.4304	32.419	71.1545	57.131	71.1638	18.037
47.5636	32.538	71.3543	62.401	71.3637	18.182
47.6969	32.579	71.5542	67.664	71.5636	18.354
47.8301	32.512	71.7541	72.781	71.7635	18.536
47.9633	32.363	71.954	77.93	71.9634	18.75
48.0966	32.135	72.1538	82.86	72.1633	19.013
48.2298	31.827	72.3537	87.421	72.3632	19.334
48.363	31.422	72.5536	91.552	72.5631	19.742
48.4963	30.973	72.7534	95.252	72.763	20.238
48.6295	30.47	72.9533	98.401	72.9629	20.882
48.7627	29.888	73.1532	100.992	73.1628	21.679
48.8959	29.286	73.3531	102.998	73.3627	22.686
49.0292	28.667	73.5529	104.355	73.5626	23.92
49.1624	27.99	73.7528	105.092	73.7625	25.441
49.2956	27.332	73.9527	105.205	73.9624	27.252
49.4289	26.767	74.1525	104.69	74.1623	29.476
49.5621	26.059	74.3524	103.589	74.3622	32.075
49.6953	25.525	74.5523	101.911	74.5621	35.135
49.8286	24.918	74.7522	99.718	74.762	38.697
49.9618	24.278	74.952	97.004	74.9619	42.804
50.095	23.691	75.1519	93.885	75.1618	47.458
50.2283	23.163	75.3518	90.365	75.3617	52.692
50.3615	22.617	75.5517	86.495	75.5616	58.563
50.4947	22.125	75.7515	82.38	75.7615	64.987
50.628	21.694	75.9514	78.013	75.9614	72.052
50.7612	21.231	76.1513	73.508	76.1613	79.671
50.8944	20.824	76.3511	68.86	76.3612	87.816
51.0277	20.485	76.551	64.189	76.5611	96.363
51.1609	20.11	76.7509	59.488	76.761	105.305
51.2941	19.781	76.9508	54.863	76.9609	114.587
51.4273	19.51	77.1506	50.268	77.1608	124.018
51.5606	19.192	77.3505	45.819	77.3607	133.552
51.6938	18.939	77.5504	41.468	77.5605	143.021
51.827	18.715	77.7502	37.393	77.7604	152.349
51.9603	18.463	77.9501	33.42	77.9603	159.868
52.0935	18.245	78.15	29.768	78.1602	167.789
52.2267	18.052	78.3499	26.236	78.3601	176.887
52.36	17.836	78.5497	23.01	78.56	184.39
52.4932	17.649	78.7496	19.963	78.7599	191.1
52.6264	17.479	78.9495	17.232	78.9598	196.982
52.7597	17.274	79.1494	14.704	79.1597	201.99
52.8929	17.1	79.3492	12.377	79.3596	206.034
53.0261	16.935	79.5491	10.304	79.5595	209.102
53.1594	16.758	79.749	8.44	79.7594	211.153
53.2926	16.592	79.9488	6.757	79.9593	212.2
53.4258	16.42	80.1487	5.256	80.1592	212.207
53.559	16.245	80.3486	3.933	80.3591	211.246
53.6923	16.075	80.5485	2.778	80.559	209.304
53.8255	15.903	80.7483	1.736	80.7589	206.474
53.9587	15.728	80.9482	0.746	80.9588	202.761
54.092	15.571	81.1481	0.116	81.1587	198.287
54.2252	15.393	81.3479	-0.537	81.3586	192.979
54.3584	15.229	81.5478	-1.162	81.5585	187.112
54.4917	15.059	81.7477	-1.618	81.7584	180.598
54.6249	14.884	81.9476	-2.078	81.9583	173.651
54.7581	14.716	82.1474	-2.484	82.1582	166.241
54.8914	14.549	82.3473	-2.851	82.3581	158.533
55.0246	14.383	82.5472	-3.138	82.558	150.536
55.1578	14.232	82.747	-3.399	82.7579	142.327
55.2911	14.095	82.9469	-3.61	82.9578	134.105
55.4243	13.957	83.1468	-3.812	83.1577	125.772
55.5575	13.839	83.3467	-3.969	83.3576	117.628
55.6908	13.739	83.5465	-4.122	83.5575	109.482
55.824	13.65	83.7464	-4.246	83.7574	101.671
55.9572	13.587	83.9463	-4.363	83.9573	93.893
56.0904	13.536	84.1462	-4.453	84.1572	86.619
56.2237	13.497	84.346	-4.536	84.3571	79.486
56.3569	13.466	84.5459	-4.605	84.557	72.892
56.4901	13.455	84.7458	-4.674	84.7569	66.571
56.6234	13.456	84.9456	-4.729	84.9568	60.676
56.7566	13.481	85.1455	-4.78	85.1567	55.114
56.8898	13.53	85.3454	-4.831	85.3566	50.045
57.0231	13.592	85.5453	-4.876	85.5565	45.343
57.1563	13.663	85.7451	-4.922	85.7564	41.085
57.2895	13.756	85.945	-4.962	85.9563	37.18
57.4228	13.857	86.1449	-5.006	86.1562	33.662
57.556	13.974	86.3447	-5.046	86.3561	30.414
57.6892	14.12	86.5446	-5.087	86.556	27.585
57.8225	14.263	86.7445	-5.131	86.7559	25.061
57.9557	14.425	86.9444	-5.169	86.9558	22.842
58.0889	14.61	87.1442	-5.205	87.1557	20.86
58.2222	14.785	87.3441	-5.25	87.3556	19.47
58.3554	14.979	87.544	-5.297	87.5555	18.244
58.4886	15.188	87.7439	-5.341	87.7554	16.41
58.6218	15.385	87.9437	-5.387	87.9553	15.3
58.7551	15.575	88.1436	-5.431	88.1552	14.311
58.8883	15.759	88.3435	-5.475	88.3551	13.451
59.0215	15.999	88.5433	-5.525	88.555	12.713
59.1548	16.243	88.7432	-5.566	88.7549	12.067
59.288	16.5	88.9431	-5.616	88.9548	11.518
59.4212	16.752	89.143	-5.65	89.1547	11.043
59.5545	17.014	89.3428	-5.692	89.3545	10.645
59.6877	17.281	89.5427	-5.725	89.5544	10.287
59.8209	17.544	89.7426	-5.763	89.7543	9.988
59.9542	17.806	89.9424	-5.791	89.9542	9.726
60.0874	18.079	90.1423	-5.812	90.1541	9.498
60.2206	18.344	90.3422	-5.846	90.354	9.302
60.3539	18.621	90.5421	-5.84	90.5539	9.127
60.4871	18.896	90.7419	-5.829	90.7538	8.968
60.6203	19.157	90.9418	-5.825	90.9537	8.833
60.7535	19.42	91.1417	-5.806	91.1536	8.719
60.8868	19.699	91.3415	-5.773	91.3535	8.601
61.02	19.951	91.5414	-5.73	91.5534	8.522
61.1532	20.203	91.7413	-5.67	91.7533	8.465
61.2865	20.454	91.9412	-5.595	91.9532	8.415
61.4197	20.684	92.141	-5.507	92.1531	8.393
61.5529	20.918	92.3409	-5.409	92.353	8.401
61.6862	21.153	92.5408	-5.278	92.5529	8.409
61.8194	21.361	92.7407	-5.129	92.7528	8.462
61.9526	21.567	92.9405	-4.956	92.9527	8.543
62.0859	21.77	93.1404	-4.761	93.1526	8.684
62.2191	21.948	93.3403	-4.544	93.3525	8.86
62.3523	22.114	93.5401	-4.3	93.5524	9.082
62.4856	22.279	93.74	-4.039	93.7523	9.342
62.6188	22.414	93.9399	-3.749	93.9522	9.645
62.752	22.543	94.1398	-3.443	94.1521	10.007
62.8853	22.673	94.3396	-3.112	94.352	10.405
63.0185	22.771	94.5395	-2.766	94.5519	10.856
63.1517	22.856	94.7394	-2.407	94.7518	11.354
63.2849	22.934	94.9392	-2.051	94.9517	11.888
63.4182	22.986	95.1391	-1.675	95.1516	12.448
63.5514	23.034	95.339	-1.31	95.3515	13.04
63.6846	23.076	95.5389	-0.947	95.5514	13.646
63.8179	23.089	95.7387	-0.6	95.7513	14.273
63.9511	23.09	95.9386	-0.271	95.9512	14.907
64.0843	23.089	96.1385	0.048	96.1511	15.534
64.2176	23.056	96.3384	0.327	96.351	16.156
64.3508	23.025	96.5382	0.58	96.5509	16.753
64.484	22.977	96.7381	0.795	96.7508	17.267
64.6173	22.918	96.938	0.967	96.9507	17.743
64.7505	22.863	97.1378	1.094	97.1506	18.265
64.8837	22.786	97.3377	1.176	97.3505	18.721
65.017	22.703	97.5376	1.215	97.5504	19.103
65.1502	22.624	97.7375	1.199	97.7503	19.428
65.2834	22.533	97.9373	1.138	97.9502	19.685
65.4167	22.438	98.1372	1.03	98.1501	19.873
65.5499	22.348	98.3371	0.877	98.35	19.991
65.6831	22.256	98.5369	0.679	98.5499	20.037
65.8163	22.171	98.7368	0.441	98.7498	20.007
65.9496	22.098	98.9367	0.17	98.9497	19.909
66.0828	22.03	99.1366	-0.134	99.1496	19.743
66.216	21.977	99.3364	-0.455	99.3495	19.495
66.3493	21.946	99.5363	-0.799	99.5494	19.201
66.4825	21.936	99.7362	-1.154	99.7493	18.832
66.6157	21.944	99.936	-1.5	99.9492	18.406
66.749	21.995	100.136	-1.862	100.149	17.927
66.8822	22.083	100.336	-2.239	100.349	17.407
67.0154	22.211	100.536	-2.612	100.549	16.845
67.1487	22.394	100.736	-2.978	100.749	16.242
67.2819	22.639	100.935	-3.334	100.949	15.616
67.4151	22.947	101.135	-3.672	101.149	14.968
67.5484	23.33	101.335	-3.995	101.348	14.299
67.6816	23.829	101.535	-4.294	101.548	13.635
67.8148	24.397	101.735	-4.574	101.748	12.951
67.948	25.078	101.935	-4.833	101.948	12.291
68.0813	25.931	102.135	-5.072	102.148	11.625
68.2145	26.615	102.335	-5.287	102.348	10.983
68.3477	27.553	102.534	-5.481	102.548	10.35
68.481	28.922	102.734	-5.661	102.748	9.75
68.6142	30.379	102.934	-5.809	102.948	9.17
68.7474	31.943	103.134	-5.951	103.148	8.631
68.8807	33.814	103.334	-6.069	103.347	8.118
69.0139	35.811	103.534	-6.165	103.547	7.645
69.1471	38.033	103.734	-6.257	103.747	7.201
69.2804	40.65	103.933	-6.33	103.947	6.797
69.4136	43.391	104.133	-6.399	104.147	6.426
69.5468	46.409	104.333	-6.447	104.347	6.088
69.6801	49.861	104.533	-6.497	104.547	5.786
69.8133	53.455	104.733	-6.536	104.747	5.512
69.9465	57.275	104.933	-6.569	104.947	5.28
70.0798	61.647	105.133	-6.587	105.147	5.069
70.213	66.137	105.333	-6.602	105.346	4.892
70.3462	70.811	105.532	-6.603	105.546	4.744
70.4794	76.066	105.732	-6.609	105.746	4.618
70.6127	81.453	105.932	-6.614	105.946	4.518
70.7459	86.898	106.132	-6.617	106.146	4.461
70.8791	93.046	106.332	-6.61	106.346	4.422
71.0124	99.208	106.532	-6.595	106.546	4.37
71.1456	105.477	106.732	-6.585	106.746	4.359
71.2788	111.906	106.932	-6.573	106.946	4.37
71.4121	118.607	107.131	-6.559	107.145	4.382
71.5453	125.277	107.331	-6.546	107.345	4.42
71.6785	131.999	107.531	-6.529	107.545	4.46
71.8118	138.905	107.731	-6.512	107.745	4.515
71.945	145.614	107.931	-6.488	107.945	4.578
72.0782	152.256	108.131	-6.464	108.145	4.645
72.2115	159.004	108.331	-6.441	108.345	4.719
72.3447	165.442	108.531	-6.42	108.545	4.799
72.4779	171.695	108.73	-6.399	108.745	4.869
72.6111	177.86	108.93	-6.384	108.945	4.95
72.7444	183.583	109.13	-6.372	109.144	5.018
72.8776	189.033	109.33	-6.357	109.344	5.078
73.0108	194.322	109.53	-6.342	109.544	5.148
73.1441	199.114	109.73	-6.349	109.744	5.198
73.2773	203.502	109.93	-6.341	109.944	5.248
73.4105	207.684	110.13	-6.343	110.144	5.293
73.5438	211.251	110.329	-6.352	110.344	5.327
73.677	214.439	110.529	-6.351	110.544	5.347
73.8102	217.21	110.729	-6.36	110.744	5.354
73.9435	219.471	110.929	-6.356	110.944	5.362
74.0767	221.265	111.129	-6.365	111.143	5.371
74.2099	222.65	111.329	-6.364	111.343	5.364
74.3432	223.525	111.529	-6.357	111.543	5.356
74.4764	223.966	111.729	-6.358	111.743	5.345
74.6096	223.949	111.928	-6.366	111.943	5.336
74.7429	223.513	112.128	-6.354	112.143	5.322
74.8761	222.668	112.328	-6.357	112.343	5.31
75.0093	221.357	112.528	-6.35	112.543	5.305
75.1425	219.776	112.728	-6.349	112.743	5.3
75.2758	217.738	112.928	-6.342	112.943	5.308
75.409	215.325	113.128	-6.34	113.142	5.317
75.5422	212.744	113.327	-6.325	113.342	5.335
75.6755	209.73	113.527	-6.318	113.542	5.372
75.8087	206.397	113.727	-6.306	113.742	5.417
75.9419	203.024	113.927	-6.3	113.942	5.486
76.0752	199.219	114.127	-6.276	114.142	5.576
76.2084	195.16	114.327	-6.26	114.342	5.681
76.3416	191.2	114.527	-6.24	114.542	5.821
76.4749	186.903	114.727	-6.213	114.742	5.989
76.6081	182.34	114.926	-6.18	114.942	6.196
76.7413	177.93	115.126	-6.142	115.141	6.45
76.8746	173.287	115.326	-6.093	115.341	6.739
77.0078	168.494	115.526	-6.039	115.541	7.09
77.141	163.867	115.726	-5.988	115.741	7.395
77.2743	159.036	115.926	-5.914	115.941	7.875
77.4075	154.048	116.126	-5.842	116.141	8.387
77.5407	149.411	116.326	-5.767	116.341	8.933
77.6739	145.524	116.525	-5.683	116.541	9.528
77.8072	140.773	116.725	-5.609	116.741	10.155
77.9404	136.069	116.925	-5.545	116.941	10.808
78.0736	131.159	117.125	-5.494	117.14	11.457
78.2069	126.393	117.325	-5.472	117.34	12.078
78.3401	121.873	117.525	-5.468	117.54	12.665
78.4733	117.309	117.725	-5.505	117.74	13.169
78.6066	112.736	117.925	-5.564	117.94	13.58
78.7398	108.487	118.124	-5.655	118.14	13.89
78.873	104.204	118.324	-5.77	118.34	14.078
79.0063	99.928	118.524	-5.873	118.54	14.143
79.1395	95.953	118.724	-5.992	118.74	14.099
79.2727	92	118.924	-6.101	118.94	13.957
79.406	88.035	119.124	-6.2	119.139	13.724
79.5392	84.374	119.324	-6.289	119.339	13.429
79.6724	80.779	119.524	-6.368	119.539	13.088
79.8056	77.157	119.723	-6.442	119.739	12.697
79.9389	73.8	119.923	-6.506	119.939	12.308
80.0721	70.534	120.123	-6.554	120.139	11.915
80.2053	67.251	120.323	-6.608	120.339	11.535
80.3386	64.251	120.523	-6.651	120.539	11.17
80.4718	61.346	120.723	-6.686	120.739	10.835
80.605	58.41	120.923	-6.714	120.938	10.532
80.7383	55.748	121.122	-6.745	121.138	10.271
80.8715	53.167	121.322	-6.763	121.338	10.064
81.0047	50.572	121.522	-6.77	121.538	9.902
81.138	48.224	121.722	-6.776	121.738	9.8
81.2712	45.958	121.922	-6.766	121.938	9.743
81.4044	43.672	122.122	-6.746	122.138	9.728
81.5377	41.607	122.322	-6.706	122.338	9.752
81.6709	39.647	122.522	-6.644	122.538	9.791
81.8041	37.654	122.721	-6.544	122.738	9.85
81.9374	35.877	122.921	-6.415	122.937	9.917
82.0706	34.171	123.121	-6.24	123.137	9.989
82.2038	32.453	123.321	-6.029	123.337	10.054
82.337	30.923	123.521	-5.778	123.537	10.119
82.4703	29.462	123.721	-5.481	123.737	10.184
82.6035	27.99	123.921	-5.121	123.937	10.244
82.7367	26.693	124.121	-4.698	124.137	10.311
82.87	25.461	124.32	-4.204	124.337	10.38
83.0032	24.224	124.52	-3.619	124.537	10.452
83.1364	23.138	124.72	-2.957	124.737	10.537
83.2697	22.098	124.92	-2.197	124.936	10.627
83.4029	21.077	125.12	-1.368	125.136	10.736
83.5361	20.165	125.32	-0.463	125.336	10.823
83.6694	19.31	125.52	0.489	125.536	10.938
83.8026	18.46	125.72	1.481	125.736	11.052
83.9358	17.724	125.919	2.481	125.936	11.177
84.0691	17.027	126.119	3.47	126.136	11.301
84.2023	16.341	126.319	4.41	126.336	11.414
84.3355	15.742	126.519	5.281	126.536	11.52
84.4688	15.184	126.719	6.065	126.736	11.616
84.602	14.634	126.919	6.749	126.935	11.699
84.7352	14.156	127.119	7.314	127.135	11.759
84.8684	13.713	127.319	7.732	127.335	11.808
85.0017	13.282	127.518	8.029	127.535	11.839
85.1349	12.905	127.718	8.179	127.735	11.841
85.2681	12.557	127.918	8.205	127.935	11.816
85.4014	12.218	128.118	8.085	128.135	11.783
85.5346	11.935	128.318	7.832	128.335	11.729
85.6678	11.667	128.518	7.447	128.535	11.643
85.8011	11.416	128.718	6.919	128.735	11.533
85.9343	11.202	128.918	6.263	128.934	11.399
86.0675	11.009	129.117	5.498	129.134	11.245
86.2008	10.821	129.317	4.628	129.334	11.063
86.334	10.667	129.517	3.674	129.534	10.861
86.4672	10.518	129.717	2.664	129.734	10.635
86.6005	10.385	129.917	1.643	129.934	10.395
86.7337	10.274	130.117	0.636	130.134	10.143
86.8669	10.175	130.317	-0.316	130.334	9.872
87.0001	10.103	130.516	-1.197	130.534	9.592
87.1334	10.088	130.716	-2.006	130.734	9.311
87.2666	10.041	130.916	-2.733	130.933	9.021
87.3998	9.896	131.116	-3.378	131.133	8.736
87.5331	9.839	131.316	-3.935	131.333	8.452
87.6663	9.81	131.516	-4.41	131.533	8.188
87.7995	9.782	131.716	-4.813	131.733	7.926
87.9328	9.765	131.916	-5.152	131.933	7.682
88.066	9.742	132.115	-5.428	132.133	7.455
88.1992	9.729	132.315	-5.659	132.333	7.247
88.3325	9.722	132.515	-5.837	132.533	7.055
88.4657	9.724	132.715	-5.991	132.732	6.876
88.5989	9.727	132.915	-6.111	132.932	6.714
88.7322	9.725	133.115	-6.207	133.132	6.582
88.8654	9.734	133.315	-6.283	133.332	6.453
88.9986	9.738	133.515	-6.347	133.532	6.339
89.1319	9.745	133.714	-6.398	133.732	6.242
89.2651	9.756	133.914	-6.446	133.932	6.155
89.3983	9.766	134.114	-6.482	134.132	6.08
89.5315	9.775	134.314	-6.517	134.332	6.006
89.6648	9.783	134.514	-6.55	134.532	5.954
89.798	9.788	134.714	-6.574	134.731	5.895
89.9312	9.796	134.914	-6.596	134.931	5.847
90.0645	9.797	135.114	-6.619	135.131	5.802
90.1977	9.81	135.313	-6.631	135.331	5.758
90.3309	9.821	135.513	-6.65	135.531	5.719
90.4642	9.809	135.713	-6.661	135.731	5.688
90.5974	9.793	135.913	-6.679	135.931	5.655
90.7306	9.793	136.113	-6.684	136.131	5.627
90.8639	9.792	136.313	-6.695	136.331	5.6
90.9971	9.79	136.513	-6.7	136.531	5.57
91.1303	9.791	136.713	-6.707	136.73	5.542
91.2636	9.794	136.912	-6.716	136.93	5.522
91.3968	9.792	137.112	-6.718	137.13	5.5
91.53	9.794	137.312	-6.726	137.33	5.474
91.6632	9.8	137.512	-6.729	137.53	5.446
91.7965	9.815	137.712	-6.737	137.73	5.417
91.9297	9.839	137.912	-6.74	137.93	5.388
92.0629	9.862	138.112	-6.745	138.13	5.353
92.1962	9.897	138.311	-6.751	138.33	5.326
92.3294	9.95	138.511	-6.757	138.53	5.282
92.4626	10.012	138.711	-6.758	138.729	5.243
92.5959	10.086	138.911	-6.768	138.929	5.195
92.7291	10.181	139.111	-6.773	139.129	5.152
92.8623	10.282	139.311	-6.778	139.329	5.096
92.9956	10.407	139.511	-6.781	139.529	5.041
93.1288	10.56	139.711	-6.782	139.729	4.99
93.262	10.716	139.91	-6.786	139.929	4.924
93.3953	10.917	140.11	-6.782	140.129	4.867
93.5285	11.137	140.31	-6.788	140.329	4.81
93.6617	11.366	140.51	-6.788	140.529	4.747
93.795	11.633	140.71	-6.79	140.728	4.683
93.9282	11.925	140.91	-6.789	140.928	4.632
94.0614	12.234	141.11	-6.782	141.128	4.567
94.1946	12.584	141.31	-6.787	141.328	4.508
94.3279	12.957	141.509	-6.78	141.528	4.458
94.4611	13.338	141.709	-6.779	141.728	4.401
94.5943	13.779	141.909	-6.781	141.928	4.353
94.7276	14.216	142.109	-6.776	142.128	4.315
94.8608	14.681	142.309	-6.773	142.328	4.277
94.994	15.188	142.509	-6.775	142.528	4.243
95.1273	15.675	142.709	-6.77	142.727	4.214
95.2605	16.198	142.909	-6.758	142.927	4.197
95.3937	16.758	143.108	-6.758	143.127	4.181
95.527	17.298	143.308	-6.755	143.327	4.178
95.6602	17.851	143.508	-6.748	143.527	4.172
95.7934	18.435	143.708	-6.743	143.727	4.186
95.9267	18.989	143.908	-6.737	143.927	4.202
96.0599	19.546	144.108	-6.741	144.127	4.22
96.1931	20.131	144.308	-6.74	144.327	4.258
96.3264	20.671	144.508	-6.731	144.526	4.297
96.4596	21.121	144.707	-6.717	144.726	4.342
96.5928	21.53	144.907	-6.71	144.926	4.401
96.726	22.112	145.107	-6.71	145.126	4.46
96.8593	22.642	145.307	-6.707	145.326	4.525
96.9925	23.129	145.507	-6.704	145.526	4.601
97.1257	23.558	145.707	-6.698	145.726	4.672
97.259	23.963	145.907	-6.699	145.926	4.749
97.3922	24.358	146.107	-6.695	146.126	4.823
97.5254	24.692	146.306	-6.694	146.326	4.897
97.6587	25	146.506	-6.696	146.525	4.969
97.7919	25.274	146.706	-6.686	146.725	5.033
97.9251	25.492	146.906	-6.687	146.925	5.1
98.0584	25.68	147.106	-6.686	147.125	5.151
98.1916	25.831	147.306	-6.676	147.325	5.189
98.3248	25.927	147.506	-6.675	147.525	5.235
98.4581	25.986	147.705	-6.674	147.725	5.253
98.5913	26.016	147.905	-6.667	147.925	5.266
98.7245	25.996	148.105	-6.671	148.125	5.266
98.8577	25.937	148.305	-6.668	148.325	5.256
98.991	25.826	148.505	-6.665	148.524	5.246
99.1242	25.688	148.705	-6.659	148.724	5.213
99.2574	25.518	148.905	-6.654	148.924	5.179
99.3907	25.295	149.105	-6.654	149.124	5.141
99.5239	25.051	149.304	-6.646	149.324	5.096
99.6571	24.781	149.504	-6.644	149.524	5.049
99.7904	24.448	149.704	-6.635	149.724	4.99
99.9236	24.109	149.904	-6.635	149.924	4.926
100.057	23.754	150.104	-6.623	150.124	4.872
100.19	23.342	150.304	-6.62	150.324	4.82
100.323	22.932	150.504	-6.612	150.523	4.762
100.457	22.509	150.704	-6.602	150.723	4.708
100.59	22.037	150.903	-6.595	150.923	4.651
100.723	21.572	151.103	-6.585	151.123	4.608
100.856	21.105	151.303	-6.578	151.323	4.564
100.989	20.598	151.503	-6.564	151.523	4.518
101.123	20.099	151.703	-6.556	151.723	4.481
101.256	19.607	151.903	-6.547	151.923	4.444
101.389	19.074	152.103	-6.536	152.123	4.422
101.522	18.556	152.303	-6.525	152.323	4.395
101.656	18.045	152.502	-6.522	152.522	4.378
101.789	17.526	152.702	-6.507	152.722	4.369
101.922	17.017	152.902	-6.499	152.922	4.366
102.055	16.514	153.102	-6.487	153.122	4.364
102.189	16.009	153.302	-6.478	153.322	4.371
102.322	15.519	153.502	-6.467	153.522	4.385
102.455	15.035	153.702	-6.454	153.722	4.41
102.588	14.564	153.902	-6.449	153.922	4.435
102.721	14.089	154.101	-6.44	154.122	4.465
102.855	13.644	154.301	-6.429	154.322	4.501
102.988	13.202	154.501	-6.422	154.521	4.542
103.121	12.774	154.701	-6.415	154.721	4.589
103.254	12.369	154.901	-6.41	154.921	4.63
103.388	11.968	155.101	-6.394	155.121	4.681
103.521	11.581	155.301	-6.386	155.321	4.733
103.654	11.219	155.5	-6.388	155.521	4.785
103.787	10.87	155.7	-6.384	155.721	4.838
103.921	10.532	155.9	-6.372	155.921	4.893
104.054	10.212	156.1	-6.364	156.121	4.939
104.187	9.911	156.3	-6.356	156.32	4.983
104.32	9.619	156.5	-6.346	156.52	5.019
104.453	9.357	156.7	-6.333	156.72	5.049
104.587	9.103	156.9	-6.333	156.92	5.079
104.72	8.86	157.099	-6.326	157.12	5.097
104.853	8.634	157.299	-6.321	157.32	5.104
104.986	8.429	157.499	-6.313	157.52	5.107
105.12	8.237	157.699	-6.305	157.72	5.102
105.253	8.057	157.899	-6.309	157.92	5.09
105.386	7.903	158.099	-6.29	158.12	5.074
105.519	7.753	158.299	-6.279	158.319	5.048
105.653	7.619	158.499	-6.272	158.519	5.021
105.786	7.507	158.698	-6.265	158.719	4.986
105.919	7.443	158.898	-6.254	158.919	4.951
106.052	7.369	159.098	-6.246	159.119	4.91
106.185	7.264	159.298	-6.234	159.319	4.869
106.319	7.17	159.498	-6.226	159.519	4.83
106.452	7.115	159.698	-6.208	159.719	4.783
106.585	7.065	159.898	-6.202	159.919	4.734
106.718	7.028	160.098	-6.19	160.119	4.711
106.852	7	160.297	-6.179	160.318	4.659
106.985	6.982	160.497	-6.167	160.518	4.62
107.118	6.967	160.697	-6.153	160.718	4.591
107.251	6.954	160.897	-6.139	160.918	4.556
107.385	6.956	161.097	-6.127	161.118	4.53
107.518	6.964	161.297	-6.112	161.318	4.51
107.651	6.972	161.497	-6.105	161.518	4.49
107.784	6.984	161.697	-6.09	161.718	4.479
107.917	6.999	161.896	-6.083	161.918	4.468
108.051	7.018	162.096	-6.069	162.118	4.472
108.184	7.035	162.296	-6.066	162.317	4.473
108.317	7.057	162.496	-6.054	162.517	4.487
108.45	7.071	162.696	-6.049	162.717	4.505
108.584	7.086	162.896	-6.042	162.917	4.532
108.717	7.101	163.096	-6.039	163.117	4.569
108.85	7.115	163.296	-6.026	163.317	4.608
108.983	7.126	163.495	-6.028	163.517	4.654
109.117	7.137	163.695	-6.018	163.717	4.71
109.25	7.14	163.895	-6.015	163.917	4.774
109.383	7.144	164.095	-6.012	164.117	4.839
109.516	7.141	164.295	-6.009	164.316	4.92
109.649	7.135	164.495	-6.006	164.516	4.998
109.783	7.125	164.695	-6.002	164.716	5.08
109.916	7.107	164.894	-6.003	164.916	5.166
110.049	7.093	165.094	-5.999	165.116	5.245
110.182	7.069	165.294	-5.998	165.316	5.328
110.316	7.046	165.494	-5.998	165.516	5.413
110.449	7.018	165.694	-5.987	165.716	5.491
110.582	6.994	165.894	-5.99	165.916	5.558
110.715	6.962	166.094	-5.982	166.116	5.613
110.849	6.932	166.294	-5.983	166.315	5.662
110.982	6.89	166.493	-5.978	166.515	5.706
111.115	6.851	166.693	-5.977	166.715	5.729
111.248	6.813	166.893	-5.976	166.915	5.746
111.382	6.781	167.093	-5.979	167.115	5.76
111.515	6.748	167.293	-5.974	167.315	5.749
111.648	6.715	167.493	-5.976	167.515	5.733
111.781	6.684	167.693	-5.972	167.715	5.709
111.914	6.644	167.893	-5.971	167.915	5.672
112.048	6.618	168.092	-5.964	168.114	5.63
112.181	6.592	168.292	-5.963	168.314	5.584
112.314	6.567	168.492	-5.964	168.514	5.526
112.447	6.545	168.692	-5.965	168.714	5.472
112.581	6.531	168.892	-5.961	168.914	5.412
112.714	6.517	169.092	-5.959	169.114	5.353
112.847	6.505	169.292	-5.963	169.314	5.288
112.98	6.497	169.492	-5.956	169.514	5.233
113.114	6.49	169.691	-5.956	169.714	5.177
113.247	6.491	169.891	-5.954	169.914	5.122
113.38	6.501	170.091	-5.951	170.113	5.069
113.513	6.508	170.291	-5.942	170.313	5.026
113.646	6.53	170.491	-5.942	170.513	4.978
113.78	6.558	170.691	-5.938	170.713	4.936
113.913	6.585	170.891	-5.926	170.913	4.905
114.046	6.623	171.091	-5.924	171.113	4.881
114.179	6.669	171.29	-5.916	171.313	4.861
114.313	6.72	171.49	-5.913	171.513	4.846
114.446	6.783	171.69	-5.906	171.713	4.837
114.579	6.855	171.89	-5.899	171.913	4.835
114.712	6.938	172.09	-5.892	172.112	4.843
114.846	7.033	172.29	-5.882	172.312	4.857
114.979	7.141	172.49	-5.88	172.512	4.877
115.112	7.267	172.689	-5.87	172.712	4.901
115.245	7.405	172.889	-5.859	172.912	4.939
115.378	7.514	173.089	-5.851	173.112	4.98
115.512	7.676	173.289	-5.837	173.312	5.023
115.645	7.877	173.489	-5.832	173.512	5.069
115.778	8.087	173.689	-5.829	173.712	5.12
115.911	8.326	173.889	-5.814	173.912	5.177
116.045	8.576	174.089	-5.809	174.111	5.239
116.178	8.847	174.288	-5.798	174.311	5.293
116.311	9.151	174.488	-5.79	174.511	5.356
116.444	9.454	174.688	-5.786	174.711	5.415
116.578	9.773	174.888	-5.781	174.911	5.475
116.711	10.131	175.088	-5.766	175.111	5.526
116.844	10.483	175.288	-5.76	175.311	5.571
116.977	10.834	175.488	-5.749	175.511	5.615
117.11	11.2	175.688	-5.743	175.711	5.652
117.244	11.543	175.887	-5.737	175.911	5.683
117.377	11.864	176.087	-5.73	176.11	5.7
117.51	12.181	176.287	-5.72	176.31	5.712
117.643	12.445	176.487	-5.715	176.51	5.717
117.777	12.679	176.687	-5.72	176.71	5.716
117.91	12.88	176.887	-5.706	176.91	5.7
118.043	13.026	177.087	-5.701	177.11	5.691
118.176	13.112	177.287	-5.695	177.31	5.664
118.31	13.166	177.486	-5.691	177.51	5.631
118.443	13.171	177.686	-5.689	177.71	5.598
118.576	13.127	177.886	-5.684	177.91	5.561
118.709	13.042	178.086	-5.682	178.109	5.519
118.842	12.924	178.286	-5.673	178.309	5.482
118.976	12.78	178.486	-5.675	178.509	5.436
119.109	12.615	178.686	-5.671	178.709	5.387
119.242	12.431	178.886	-5.669	178.909	5.342
119.375	12.239	179.085	-5.663	179.109	5.3
119.509	12.041	179.285	-5.67	179.309	5.257
119.642	11.841	179.485	-5.67	179.509	5.222
119.775	11.637	179.685	-5.661	179.709	5.188
119.908	11.436	179.885	-5.653	179.908	5.162
120.042	11.24	180.085	-5.654	180.108	5.135
120.175	11.046	180.285	-5.647	180.308	5.108
120.308	10.861	180.485	-5.647	180.508	5.095
120.441	10.679	180.684	-5.643	180.708	5.089
120.574	10.501	180.884	-5.643	180.908	5.085
120.708	10.325	181.084	-5.635	181.108	5.092
120.841	10.155	181.284	-5.634	181.308	5.096
120.974	9.993	181.484	-5.627	181.508	5.113
121.107	9.839	181.684	-5.628	181.708	5.131
121.241	9.69	181.884	-5.622	181.907	5.164
121.374	9.552	182.083	-5.613	182.107	5.206
121.507	9.428	182.283	-5.605	182.307	5.256
121.64	9.311	182.483	-5.604	182.507	5.315
121.774	9.213	182.683	-5.6	182.707	5.376
121.907	9.128	182.883	-5.595	182.907	5.435
122.04	9.057	183.083	-5.588	183.107	5.516
122.173	9.014	183.283	-5.576	183.307	5.6
122.306	8.984	183.483	-5.572	183.507	5.689
122.44	8.977	183.682	-5.567	183.707	5.77
122.573	8.982	183.882	-5.56	183.906	5.861
122.706	9.006	184.082	-5.552	184.106	5.945
122.839	9.044	184.282	-5.545	184.306	6.027
122.973	9.086	184.482	-5.54	184.506	6.111
		184.682	-5.53	184.706	6.183
		184.882	-5.52	184.906	6.243
		185.082	-5.518	185.106	6.296
		185.281	-5.512	185.306	6.337
		185.481	-5.51	185.506	6.367
		185.681	-5.499	185.706	6.385
		185.881	-5.494	185.905	6.387
		186.081	-5.487	186.105	6.385
		186.281	-5.485	186.305	6.366
		186.481	-5.481	186.505	6.341
		186.681	-5.474	186.705	6.306
		186.88	-5.47	186.905	6.264
		187.08	-5.467	187.105	6.218
		187.28	-5.46	187.305	6.162
		187.48	-5.457	187.505	6.111
		187.68	-5.455	187.705	6.046
		187.88	-5.454	187.904	5.987
		188.08	-5.449	188.104	5.927
		188.28	-5.446	188.304	5.869
		188.479	-5.447	188.504	5.808
		188.679	-5.448	188.704	5.76
		188.879	-5.444	188.904	5.698
		189.079	-5.446	189.104	5.649
		189.279	-5.445	189.304	5.603
		189.479	-5.447	189.504	5.563
		189.679	-5.449	189.704	5.53
		189.878	-5.452	189.903	5.497
		190.078	-5.451	190.103	5.473
		190.278	-5.449	190.303	30.608
		190.478	-5.451	190.503	50.202
		190.678	-5.456	190.703	51.957
		190.878	-5.456	190.903	47.026
