# Supplementary material for: Structural basis of phosphatidylinositol 3-kinase C2α function
Source: Nat Struct Mol Biol. 2022 Mar 7;29(3):218–28. doi: 10.1038/s41594-022-00730-w (PMC8930771; doi:10.1038/s41594-022-00730-w)
Supplement: Source Data Extended Data Fig. 1c — Statistical source data for Extended Data Fig. 1c. [file 41594_2022_730_MOESM14_ESM.xlsx]

## Sheet: Magellan Sheet 3
	raw RLU		background subtration	Normalization (%)
	PI4P/ATP	w/o lipid
WT	447780	10125	437655	100
WT	507700	13475	494225	100
WT	504300	14425	489875	100
dHBD	489280	13300	475980	108.757
dHBD	497830	12250	485580	98.2508
dHBD	488100	13225	474875	96.938
