# Supplementary material for: Structural basis of phosphatidylinositol 3-kinase C2α function
Source: Nat Struct Mol Biol. 2022 Mar 7;29(3):218–28. doi: 10.1038/s41594-022-00730-w (PMC8930771; doi:10.1038/s41594-022-00730-w)
Supplement: Source Data Extended Data Fig. 3c — Statistical source data for Extended Data Fig. 3c. [file 41594_2022_730_MOESM15_ESM.xlsx]

## Sheet: Sheet1
RLU raw
	PI			w/o lipid		avg background
WT	32275	29550	26875	4725	4375	4550
R1283A	28075	27900	31375	5575	4825	5200
K1283A, R1284A	13525	10900	12675	3900	3925	3912.5
background substration
	PI
WT	27725	29550	26875
R1283A	22875	27900	31375
K1283A, R1284A	9612.5	10900	12675
Normalization
	PI
WT	100	100	100
R1283A	82.5068	90.8	117.245
K1283A, R1284A	34.6709	27.95	39.2497
