# Supplementary material for: Structural basis of phosphatidylinositol 3-kinase C2α function
Source: Nat Struct Mol Biol. 2022 Mar 7;29(3):218–28. doi: 10.1038/s41594-022-00730-w (PMC8930771; doi:10.1038/s41594-022-00730-w)
Supplement: Source Data Extended Data Fig. 6d — Statistical source data for Extended Data Fig. 6d. [file 41594_2022_730_MOESM16_ESM.xlsx]

## Sheet: Sheet1
		core		GST-	ratio	percentage
exp1	PX	1526.99		44697.6	0.0341627	4.69047
	C2	56639.1		77764.4	0.728342	100
	PXC2	37176.7		53633	0.693169	95.1707
	RBD mutant	21074.8		86247.5	0.244352	33.5491
exp2	PX	1054.16		60856.7	0.0173221	2.79424
	C2	36950		59604.4	0.61992	100
	PXC2	41150.4		62989.8	0.653287	105.382
	RBD mutant	24504.5		90447.7	0.270924	43.7031
exp3	PX	1972.55		69337.5	0.0284485	5.1569
	C2	57923.2		104998	0.551659	100
	PXC2	46650.5		80225.8	0.58149	105.408
	RBD mutant	22902.6		85662.9	0.267357	48.4642
